# Supplementary material for: How to Predict the pKa of Any Compound in Any Solvent
Source: ACS Omega. 2022 May 9;7(20):17369–83. doi: 10.1021/acsomega.2c01393 (PMC9134414; doi:10.1021/acsomega.2c01393)
Supplement: Supplementary file 2 — ao2c01393_si_002.xls [file ao2c01393_si_002.xls]

## Sheet: Title
Supporting Information:
How to Predict the pKa of any Compound in any Solvent
Michael Busch,∗,† Ernst Ahlberg,‡ Elisabet Ahlberg,§ and Kari Laasonen†
†Department of Chemistry and Material Science, School of Chemical Engineering, Aalto University, Kemistintie 1, 02150 Espoo, Finland
‡Universal Prediction AB, Gothenburg, Sweden
¶Department of Pharmaceutical Biosciences, Uppsala University, Uppsala, Sweden
§Department of Chemistry and Molecular Biology, University of Gothenburg, Kemigården 4, 41296 Gothenburg, Sweden
E-mail: michael.busch@aalto.fi

## Sheet: Summary of Compounds
Summary of Compounds
#	Name	IUPAC name	Comments
1	--	Acetic acid	Water and non-aqueous
2	--	Oxalic acid	Water and non-aqueous
3	--	Phthalic acid	Water and non-aqueous
4	--	Benzoic acid	Water and non-aqueous
5	Naproxene	(2S)-2-(6-methoxynaphthalen-2-yl)propanoic acid	Water and non-aqueous
6	Salicylic acid	2-hydroxybenzoic acid	Only water
7	Aspartic acid	(2S)-2-aminobutanedioic acid	Only water
8	Benzeneacetic acid	2-phenylacetic acid	Water and non-aqueous
9	--	Butanoic acid	Water and non-aqueous
10	Captopril	(2S)-1-[(2S)-2-methyl-3-sulfanylpropanoyl]pyrrolidine-2-carboxylic acid	Only water
11	Carnitine	3-hydroxy-4-(trimethylazaniumyl)butanoate	Only water
12	Cephradine	(6R,7R)-7-[[(2R)-2-amino-2-cyclohexa-1,4-dien-1-ylacetyl]amino]-3-methyl-8-oxo-5-thia-1-azabicyclo[4.2.0]oct-2-ene-2-carboxylic acid	Only water
13	Cinnamic acid	(E)-3-phenylprop-2-enoic acid	Only water
14	Citric acid	2-hydroxypropane-1,2,3-tricarboxylic acid	Only water
15	Citrulline	(2S)-2-amino-5-(carbamoylamino)pentanoic acid	Only water
16	Creatine	2-[carbamimidoyl(methyl)amino]acetic acid	Only water
17	l-Cysteine	(2R)-2-amino-3-sulfanylpropanoic acid	Only water
18	--	Decanedioic acid	Only water
19	--	2,4-Dihydroxybenzoic acid	Only water
20	Fumaric acid	(E)-but-2-enedioic acid	Only water
21	Gibberellic acid	(1R,2R,5S,8S,9S,10R,11S,12S)-5,12-dihydroxy-11-methyl-6-methylidene-16-oxo-15-oxapentacyclo[9.3.2.15,8.01,10.02,8]heptadec-13-ene-9-carboxylic acid	Only water
22	Methyl red	2-[[4-(dimethylamino)phenyl]diazenyl] benzoic acid	Only water
23	Thioglycolic acid	2-sulfanylacetic acid	Only water
24	--	Phenol	Water and non-aqueous
25	Atropine	[(1S,5R)-8-methyl-8-azabicyclo[3.2.1]octan-3-yl] 3-hydroxy-2-phenylpropanoate	Only water
26	Vanillin	4-hydroxy-3-methoxybenzaldehyde	Only water
27	--	3-Aminophenol	Only water
28	--	4-Aminophenol	Only water
29	Bithionol	2,4-dichloro-6-(3,5-dichloro-2-hydroxyphenyl)sulfanylphenol	Only water
30	Choline	2-hydroxyethyl(trimethyl)azanium	Only water
31	P-Kresole	4-methylphenol	Water and non-aqueous
32	Dinoseb	2-butan-2-yl-4,6-dinitrophenol	Only water
33	--	Ethanol	Water and non-aqueous
34	Adrenaline	4-[(1R)-1-hydroxy-2-(methylamino)ethyl]benzene-1,2-diol	Only water
35	Glycerol	propane-1,2,3-triol	Only water
36	--	4-Hydroxybenzonitrile	Only water
37	p-Hydroquinone	benzene-1,4-diol	Only water
38	2-Hydroxybiphenyl	2-phenylphenol	Only water
39	2-Methoxyphenol	--	Only water
40	L-Dopa/Levodopa	(2S)-2-amino-3-(3,4-dihydroxyphenyl)propanoic acid	Only water
41	1-Naphthol	naphthalen-1-ol	Water and non-aqueous
42	Phenol red	4-[3-(4-hydroxyphenyl)-1,1-dioxo-2,1lambda6-benzoxathiol-3-yl]phenol	Only water
43	Salicylaldehyde	2-hydroxybenzaldehyde	Only water
44	--	Aniline	Water and non-aqueous
45	Chlorpromazine	3-(2-chlorophenothiazin-10-yl)-N,N-dimethylpropan-1-amine	Only water
46	Barbituric acid	1,3-diazinane-2,4,6-trione	Only water
47	Amitriptyline	N,N-dimethyl-3-(2-tricyclo[9.4.0.03,8]pentadeca-1(15),3,5,7,11,13-hexaenylidene)propan-1-amine	Only water
48	Diazepam/Valium	7-chloro-1-methyl-5-phenyl-3H-1,4-benzodiazepin-2-one	Only water
49	Arecoline	methyl 1-methyl-3,6-dihydro-2H-pyridine-5-carboxylate	Only water
50	Benzylamine	phenylmethanamine	Water and non-aqueous
51	Brucine	(4aR,5aS,8aR,13aS,15aS,15bR)-10,11-dimethoxy-4a,5,5a,7,8,13a,15,15a,15b,16-decahydro-2H-4,6-methanoindolo[3,2,1-ij]oxepino[2,3,4-de]pyrrolo[2,3-h]quinolin-14-one	Only water
52	Butylamine	butan-1-amine	Water and non-aqueous
53	Clonazepam	5-(2-chlorophenyl)-7-nitro-1,3-dihydro-1,4-benzodiazepin-2-one	Only water
54	Dibenzepin	5-[2-(dimethylamino)ethyl]-11-methylbenzo[b][1,4]benzodiazepin-6-one	Only water
55	Dibutylamine	N-butylbutan-1-amine	Water and non-aqueous
56	Pyridine	--	Water and non-aqueous
57	Physostigmine	[(3aR,8bS)-3,4,8b-trimethyl-2,3a-dihydro-1H-pyrrolo[2,3-b]indol-7-yl] N-methylcarbamate	Only water
58	l-Ornithine	(2S)-2,5-diaminopentanoic acid	Only water
59	--	2-Fluorophenol	Water and non-aqueous
60	--	2,4-Dinitrophenol	Water and non-aqueous
61	Chlorothiazide	6-chloro-1,1-dioxo-4H-1lambda6,2,4-benzothiadiazine-7-sulfonamide	Only water
62	--	Benzenethiol	Only water
63	Thioacetic acid	ethanethioic S-acid	Only water
64	1-Butanethiol	butane-1-thiol	Only water
65	--	Methanethiol	Only water
66	--	Phenylmethanthiol	Only water
67	--	Ethanethiol	Only water
68	Thioglycolic acid	2-sulfanylacetic acid	Only water
69	4-Nitrothiophenol	4-nitrobenzenethiol	Only water
70	2-Propanethiol	propane-2-thiol	Only water
71	--	Methanol	Water and non-aqueous
72	Dimethylamine	N-methylmethanamine	Water and non-aqueous
73	Pentafluorothiophenol	2,3,4,5,6-pentafluorobenzenethiol	Only water
74	--	Acridine	Only water
75	Adenine	7H-purin-6-amine	Only water
76	Amiodarone	(2-butyl-1-benzofuran-3-yl)-[4-[2-(diethylamino)ethoxy]-3,5-diiodophenyl]methanone	Only water
77	Apomorphine	(6aR)-6-methyl-5,6,6a,7-tetrahydro-4H-dibenzo[de,g]quinoline-10,11-diol	Only water
78	--	Azetidine	Only water
79	--	1H-Benzimidazole	Only water
80	--	2-Benzylpyridine	Only water
81	--	4-Bromo-N,N-dimethylaniline	Only water
82	--	3-Bromopyridine	Only water
83	--	3-Bromoquinoline	Only water
84	--	N-Butylcyclohexylamine	Only water
85	--	Piperidine	Water and non-aqueous
86	Pilocarpine	(3S,4R)-3-ethyl-4-[(3-methylimidazol-4-yl)methyl]oxolan-2-one;hydrochloride	Only water
87	Nicotine	3-[(2S)-1-methylpyrrolidin-2-yl]pyridine	Only water
88	Lycodine	(1R,9S,10R,16R)-16-methyl-6,14-diazatetracyclo[7.5.3.01,10.02,7] heptadeca-2(7),3,5-triene	Only water
89	Isoquinoline	--	Only water
90	N-Ethylaniline	--	Water and non-aqueous
91	Histamine	2-(1H-imidazol-5-yl)ethanamine;dihydrochloride	Only water
92	Protriptyline	N-methyl-3-(2-tricyclo[9.4.0.03,8]pentadeca-1(15),3,5,7,9,11,13-heptaenyl)propan-1-amine	Only water
93	Sparteine	(1S,2R,9S,10S)-7,15-diazatetracyclo[7.7.1.02,7.010,15] heptadecane	Ambiguous literature values – neglected
94	Pyrrole	1H-pyrrole	Ambiguous literature values – neglected
95	N-ethylmorpholine	4-ethylmorpholine	Only water
96	Furethidine	ethyl 1-[2-(oxolan-2-ylmethoxy)ethyl]-4-phenylpiperidine-4-carboxylate	Only water
97	Ketamine	2-(2-chlorophenyl)-2-(methylamino)cyclohexan-1-one	Only water
98	N-Allylaniline	2-bromo-N-prop-2-enylaniline	Only water
99	--	N-Methylmethoxyamine	Only water
100	--	4-bromo-N-tert-butylaniline	Only water
101	--	Piperazine	Only water
102	N-methyl-N-n-propylaniline	N-methyl-N-propylbenzeneamine	Only water
103	--	N-chloro-N-methylmethanamine	Only water
104	--	N-chloro-N-ethylmethanamine	Only water
105	--	Chloric acid	Only water
106	--	Perchloric acid	Water and non-aqueous
107	--	Chromic acid	Only water
108	--	Water	Only water
109	--	Phosphoric acid	Only water
110	--	Sulfuric acid	Water and non-aqueous
111	--	Vanadic acid	Only water
112	--	Arsenic acid	Only water
113	--	Selenic acid	Only water
114	--	Ammonia	Only water
115	--	Nitric acid	Water and non-aqueous
T1	Propranolol	1-naphthalen-1-yloxy-3-(propan-2-ylamino)propan-2-ol	Only water
T2	Alphaprodine	(1,3-dimethyl-4-phenylpiperidin-4-yl) propanoate	Only water
T3	Morphine	(4R,4aR,7S,7aR,12bS)-3-methyl-2,4,4a,7,7a,13-hexahydro-1H-4,12-methanobenzofuro[3,2-e]isoquinoline-7,9-diol	Only water
T4	Ibuprofen	2-[4-(2-methylpropyl)phenyl]propanoic acid	Only water
T5	Cyclizine	1-benzhydryl-4-methylpiperazine	Only water
T6	Scopolamine	[(1R,2R,4S,5S)-9-methyl-3-oxa-9-azatricyclo[3.3.1.02,4]nonan-7-yl] (2S)-3-hydroxy-2-phenylpropanoate	Only water
T7	Naloxone	(4R,4aS,7aR,12bS)-4a,9-dihydroxy-3-prop-2-enyl-2,4,5,6,7a,13-hexahydro-1H-4,12-methanobenzofuro[3,2-e]isoquinolin-7-one	Only water
T8	Dimercaprol	2,3-bis(sulfanyl)propan-1-ol	Only water
T9	Valproic acid	2-propylpentanoic acid	Only water
T10	Dapsone	4-(4-aminophenyl)sulfonylaniline	Only water
T11	Ethambutol	(2S)-2-[2-[[(2S)-1-hydroxybutan-2-yl]amino]ethylamino]butan-1-ol	Only water
T12	Ciprofloxacin	1-cyclopropyl-6-fluoro-4-oxo-7-piperazin-1-ylquinoline-3-carboxylic acid	Only water
T13	Metronidazole	2-(2-methyl-5-nitroimidazol-1-yl)ethanol	Only water
T14	Artesunic acid	4-oxo-4-[[(1R,4S,5R,8S,9R,10S,12R,13R)-1,5,9-trimethyl-11,14,15,16-tetraoxatetracyclo[10.3.1.04,13.08,13] hexadecan-10-yl]oxy]butanoic acid	Only water
T15	Chloroquine	4-N-(7-chloroquinolin-4-yl)-1-N,1-N-diethylpentane-1,4-diamine	Only water
T16	Mefloquine	[2,8-bis(trifluoromethyl)quinolin-4-yl]-piperidin-2-ylmethanol	Only water
T17	Pyrimethamine	5-(4-chlorophenyl)-6-ethylpyrimidine-2,4-diamine	Only water
T18	Bendamustine	4-[5-[bis(2-chloroethyl)amino]-1-methylbenzimidazol-2-yl]butanoic acid	Only water
T19	Chlorambucile	4-[bis(2-chlorethyl)amino]benzenebutanoic acid	Only water
T20	Warfarin	4-hydroxy-3-(3-oxo-1-phenylbutyl)chromen-2-one	Only water
NA-1	--	4-methylbenzoic acid	Water and non-aqueous
NA-2	--	2-fluorobenzoic acid	Water and non-aqueous
NA-3	--	4-cyanobenzoic acid	Water and non-aqueous
NA-4	--	2-formylbenzoic acid	Water and non-aqueous
NA-5	--	3,5-dimethylbenzoic acid	Water and non-aqueous
NA-6	m-Anisic acid	3-methoxybenzoic acid	Water and non-aqueous
NA-7	p-Anisic acid	4-methoxybenzoic acid	Water and non-aqueous
NA-8	--	3-chlorobenzoic acid	Water and non-aqueous
NA-9	--	2,6-difluorobenzoic acid	Water and non-aqueous
NA-10	--	2,2,2-trifluoroacetic acid	Water and non-aqueous
NA-11	--	2,6-dimethylphenol	Water and non-aqueous
NA-12	--	4-hydroxybenzonitrile	Water and non-aqueous
NA-13	--	4-flurorophenol	Water and non-aqueous
NA-14	4-Formylphenol	4-hydroxybenzaldehyde	Water and non-aqueous
NA-15	--	4-methoxyphenol	Water and non-aqueous
NA-16	--	4-nitrophenol	Water and non-aqueous
NA-17	Isopropanol	propan-2-ol	Water and non-aqueous
NA-18	Picric acid	2,4,6-trinitrophenol	Water and non-aqueous
NA-19	--	1-methylpiperidine	Water and non-aqueous
NA-20	--	2-methylaniline	Water and non-aqueous
NA-21	--	3-methoxyaniline	Water and non-aqueous
NA-22	--	4-methoxyaniline	Water and non-aqueous
NA-23	--	cyclohexanamine	Water and non-aqueous
NA-24	Diethylamine	N-ethylethanamine	Water and non-aqueous
NA-25	Dimethylbutylamine	N,N-dimethylbutan-1-amine	Water and non-aqueous
NA-26	Dimethylethylamine	N,N-dimethylethanamine	Water and non-aqueous
NA-27	Ethylamine	ethanamine	Water and non-aqueous
NA-28	Methylamine	methanamine	Water and non-aqueous
NA-29	--	morpholine	Water and non-aqueous
NA-30	--	N-methylaniline	Water and non-aqueous
NA-31	--	N,N-dimethylaniline	Water and non-aqueous
NA-32	Propylamine	propan-1-amine	Water and non-aqueous
NA-33	--	pyrrolidine	Water and non-aqueous
NA-34	Triethylamine	N,N-diethylethanamine	Water and non-aqueous
NA-35	Trimethylamine	N,N-dimethylmethanamine	Water and non-aqueous
NA-36	--	2-methylpyridine	Water and non-aqueous
NA-37	--	2,6-dimethylpyridine	Water and non-aqueous
NA-38	4-Cyanopyridine	yridine-4-carbonitrile	Water and non-aqueous
NA-39	--	quinoline	Water and non-aqueous
NA-40	--	Hydrobromic acid	Water and non-aqueous
NA-41	Di-p-toluenesulfonamide	4-methyl-N-(4-methylphenyl)sulfonylbenzenesulfonamide	Water and non-aqueous
NA-42	--	2-[2,3,4,5,6-pentakis(trifluoromethyl)phenyl]propanedinitrile	Water and non-aqueous
NA-43	Tripropylamine	N,N-dipropylpropan-1-amine	Water and non-aqueous
NA-44	--	4-bromoaniline	Water and non-aqueous
NA-45	Diisopropylamine	N-propan-2-ylpropan-2-amine	Water and non-aqueous
NA-46	--	2,4,6-trimethylpyridine	Water and non-aqueous
NA-47	--	N,N,N',N'-tetramethylethane-1,2-diamine	Water and non-aqueous
NA-48	--	N,N,N',N'-tetramethylpropane-1,3-diamine	Water and non-aqueous
NA-49	--	N,N,N',N'-tetramethylbutane-1,4-diamine	Water and non-aqueous
NA-50	--	2,4,6-tribromophenol	Water and non-aqueous
NA-51	--	2-nitro-N-phenylaniline	Water and non-aqueous
NA-52	--	1H-indole	Water and non-aqueous
NA-53	--	3-nitrobenzenesulfonamide	Water and non-aqueous
NA-54	--	2-chloro-4-nitroaniline	Water and non-aqueous
NA-55	--	6-methylbenzene-1,2,3,4,5-pentacarbonitrile	Water and non-aqueous
NA-56	--	2,4,6-trinitro-N-(2,4,6-trinitrophenyl)aniline	Water and non-aqueous
NA-57	triflic acid	trifluoromethanesulfonic acid	Water and non-aqueous
NA-58	--	9H-fluorene-9-carbonitrile	Water and non-aqueous
NA-59	--	2,3,4,5,6-pentafluoro-N-(2,3,4,5,6-pentafluorophenyl)aniline	Water and non-aqueous
NA-60	--	2-methoxypyridine	Water and non-aqueous
NA-61	--	5-chloro-2-nitroaniline	Water and non-aqueous
NA-62	--	4-amino-2,3,5,6-tetrafluorobenzonitrile	Water and non-aqueous
NA-63	--	N,N-dimethyl-2,4,6-trinitroaniline	Water and non-aqueous
NA-64	--	5-chloro-2-nitro-N-phenylaniline	Water and non-aqueous
NA-65	--	N-(benzenesulfonyl)benzenesulfonamide	Water and non-aqueous
NA-66	--	1,2,3,4,5,6,7,8-octafluoro-9H-fluorene	Water and non-aqueous
NA-67	--	2-hydroxyethene-1,1,2-tricarbonitrile	Water and non-aqueous
NA-68	--	4-chloro-N-(4-chlorophenyl)sulfonylbenzenesulfonamide	Water and non-aqueous
NA-69	--	2,3,5,6-tetrachloroaniline	Water and non-aqueous
NA-70	--	3,5-bis(trifluoromethyl)phenol	Water and non-aqueous
NA-71	--	4-fluoro-3-nitroaniline	Water and non-aqueous
NA-72	--	4-methyl-N-(4-methylphenyl)sulfonylbenzenesulfonamide	Water and non-aqueous
NA-73	--	2,3,4,5,6-pentafluoro-N-(2,3,5,6-tetrafluorophenyl)aniline	Water and non-aqueous
NA-74	--	4-(trifluoromethyl)phenol	Water and non-aqueous
NA-75	--	4-fluorobenzenesulfonamide	Water and non-aqueous
NA-76	--	2-(2,3,4,5,6-pentafluorophenyl)-2-(2,3,5,6-tetrafluorophenyl)acetonitrile	Water and non-aqueous
NA-77	Pentacyanophenol	6-hydroxybenzene-1,2,3,4,5-pentacarbonitrile	Water and non-aqueous
NA-78	--	2-(trifluoromethyl)phenol	Water and non-aqueous
NA-79	--	methanetricarbonitrile	Water and non-aqueous
NA-80	--	4-(trifluoromethyl)aniline	Water and non-aqueous
NA-81	--	2,4-dinitrophenol	Water and non-aqueous
NA-82	--	2-(2,3,4,5,6-pentafluorophenyl)-2-(2,3,5,6-tetrafluoro-4-methylphenyl)acetonitrile	Water and non-aqueous
NA-83	Pentachloroaniline	2,3,4,5,6-pentachloroaniline	Water and non-aqueous
NA-84	--	2-methyl-4,6-dinitrophenol	Water and non-aqueous
NA-85	--	2,3,4,5,6,7,8-heptafluoronaphthalen-1-ol	Water and non-aqueous
NA-86	--	benzamide	Water and non-aqueous
NA-87	--	2,6-dinitrophenol	Water and non-aqueous
NA-88	--	2,2-bis[2,3,5,6-tetrafluoro-4-(methyl)phenyl]acetonitrile	Water and non-aqueous
NA-89	--	2,3,4,5,6-pentakis(trifluoromethyl)aniline	Water and non-aqueous
NA-90	Triphenylamine	N,N-diphenylaniline	Water and non-aqueous
NA-91	--	5-nitro-1H-indole	Water and non-aqueous
NA-92	--	4-chlorobenzamide	Water and non-aqueous
NA-93	--	4-methoxypyridine	Water and non-aqueous
NA-94	--	2,2-bis(1,3,4,5,6,7,8-heptafluoronaphthalen-2-yl)acetonitrile	Water and non-aqueous
NA-95	--	N-methylpropan-1-amine	Water and non-aqueous
NA-96	--	4-nitrobenzenesulfonamide	Water and non-aqueous
NA-97	--	1,2,3,4,5,6,7,8-octafluoro-9-(2,3,4,5,6-pentafluorophenyl)-9H-fluorene	Water and non-aqueous
NA-98	--	2-(1,3,4,5,6,7,8-heptafluoronaphthalen-2-yl)-2-(2,3,4,5,6-pentafluorophenyl)acetonitrile	Water and non-aqueous
NA-99	--	N-(2,3,4,5,6-pentafluorophenyl)acetamide	Water and non-aqueous
NA-100	--	3-(trifluoromethyl)benzenesulfonamide	Water and non-aqueous
NA-101	--	13-hydroxy-10,16-diphenyl-12,14-dioxa-13lambda5-phosphapentacyclo[13.8.0.02,11.03,8.018,23]tricosa-1(15),2(11),3,5,7,9,16,18,20,22-decaene 13-oxide	Water and non-aqueous
NA-102	--	4-methylbenzenesulfonamide	Water and non-aqueous
NA-103	--	2,4,6-tris(trifluoromethylsulfonyl)phenol	Water and non-aqueous
NA-104	--	2,3,4,5,6-pentakis(trifluoromethyl)phenol	Water and non-aqueous
NA-105	--	1,3,4,5,6,7,8-heptafluoronaphthalen-2-ol	Water and non-aqueous
NA-106	--	Hydrochloric acid	Water and non-aqueous
NA-107	--	2,3,4,5,6-pentafluorophenol	Water and non-aqueous
NA-108	--	sulfurofluoridic acid	Water and non-aqueous
NA-109	--	3-bromo-N,N-diphenylaniline	Water and non-aqueous
NA-110	--	13-hydroxy-10,16-bis[2,4,6-tri(propan-2-yl)phenyl]-12,14-dioxa-13lambda5-phosphapentacyclo[13.8.0.02,11.03,8.018,23]tricosa-1(15),2(11),3,5,7,9,16,18,20,22-decaene 13-oxide	Water and non-aqueous
NA-111	Styphnic acid	2,4,6-trinitrobenzene-1,3-diol	Water and non-aqueous
NA-112	--	2,3,4,5,6-pentachlorophenol	Water and non-aqueous
NA-113	--	2-nitroaniline	Water and non-aqueous
NA-114	Benzanilide	N-phenylbenzamide	Water and non-aqueous
NA-115	Butylparaben	butyl 4-hydroxybenzoate	Water and non-aqueous
NA-116	--	N-(4-chlorophenyl)sulfonyl-3-nitrobenzenesulfonamide	Water and non-aqueous
NA-117	--	2,4-dinitroaniline	Water and non-aqueous
NA-118	..	3-(trifluoromethyl)phenol	Water and non-aqueous
NA-119	..	4-chlorobenzenesulfonamide	Water and non-aqueous
NA-120	Methylparaben	methyl 4-hydroxybenzoate	Water and non-aqueous

## Sheet: Proton Solvation Energy
Summary of Proton Solvation Energies - SMD
Raw data for computation of conversion factors and proton solvation energies was taken from Busch et a. Phys. Chem. Chem. Phys. 2021 (23), p. 11727 or computed using the method described in the paper.
	CCSD(T)/aug-cc-pvqz/SMD		M06-2X/6-311++G**/SMD		M06-2X/6-311++G**/SMD (used in paper)(a)
Solvent	DGSHE;solvX (conversion) [eV]	DGsolv (H+) [eV]	DGSHE;solvX (conversion) [eV]	DGsolv (H+) [eV]	DGsolv (H+) [eV]
Protic Solvents
1-Butanol	0.41	-11.1692	--	--	-11.3355	1
1-Propanol	0.98	-10.5992	--	--	-10.7655	2
2-Propanol	0.324071	-11.2551	--	--	-11.4215	3
acetic acid	0.64	-10.9392	0.746972	-10.9986	-11.1055	4
aniline	0.72	-10.8592	--	--	-11.0255	5
BenzylAlcohol	0.5	-11.0792	--	--	-11.2455	6
Diethylamine	0.97	-10.6092	0.990891	-10.7547	-10.7755	7
Ethanol	0.37	-11.2092	0.404821	-11.3407	-11.3755	8
Ethyleneglycol	0.28	-11.2992	0.313419	-11.4321	-11.4655	9
Formamide	0.25	-11.3292	0.280874	-11.4647	-11.4955	10
Formic acid	0.29	-11.2892	0.32482	-11.4207	-11.4555	11
methanol	0.29	-11.2892	0.320167	-11.4254	-11.4555	12
n-MethylAniline	0.85	-10.7292	--	--	-10.8955	13
PropanoicAcid	0.5	-11.0792	--	--	-11.2455	14
Water	0	-11.5792	0	-11.7455	-11.7455	15
Aprotic Solvents
1,1,1-TriChloroEthane	0.92	-10.6592	--	--	-10.8255	16
1,2-Dichlorethane	0.654719	-10.9245	--	--	-11.0908	17
1,4-Dioxane	1.59	-9.9892	--	--	-10.1555	18
2-Heptanone	0.8	-10.7792	--	--	-10.9455	19
Acetone	0.69	-10.8892	0.746972	-10.9986	-11.0555	20
Acetonitirle	0.63	-10.9492	0.687543	-11.058	-11.1155	21
Anisole	1.12	-10.4592	--	--	-10.6255	22
Benzonitrile	0.593732	-10.9855	--	--	-11.1518	23
CarbonTetraChloride	1.59	-9.9892	--	--	-10.1555	24
cyclohexane	1.69	-9.8892	--	--	-10.0555	25
DMF	0.67	-10.9092	0.726591	-11.019	-11.0755	26
DMSO	0.66	-10.9192	0.712795	-11.0327	-11.0855	27
N-heptane	1.76	-9.8192	--	--	-9.98554	28
NitroBenzene	0.68	-10.8992	--	--	-11.0655	29
Nitromethane	0.63	-10.9492	--	--	-11.1155	30
Pyridine	0.78	-10.7992	0.830129	-10.9154	-10.9655	31
THF	0.9	-10.6792	0.948524	-10.797	-10.8455	32
Toluene	1.52	-10.0592	1.56284	-10.1827	-10.2255	33
Triethylamine	1.51	-10.0692	1.54983	-10.1957	-10.2355	34
Ionic Liquids
[BMIM][BF4]	0.58	-10.9992	0.627379	-11.1182	-11.1655	35
[BMIM][PF6]	0.59	-10.9892	0.630617	-11.1149	-11.1555	36
[EMIM][DCA]	0.63	-10.9492	0.676686	-11.0689	-11.1155	37
[HMIM][NTf2]	0.6	-10.9792	0.651053	-11.0945	-11.1455	38
[MBPy][BF4]	0.62	-10.9592	0.668658	-11.0769	-11.1255	39
(a) The CCSD(T)/aug-cc-pvqz/SMD conversion factors were used for pKa prediction
Method Dependence of H+ Solvation Energy in Water
Raw data for computation of conversion proton solvation energies was taken from Busch et a. Phys. Chem. Chem. Phys. 2021 (23), p. 11727
Functional	Basis set	Solvation model	DGsolv (H+) [eV]
B97D	6-311++G**	SMD	-11.8502
B3LYP-D3	6-311++G**	SMD	-11.7533
B3PW91-D3	6-311++G**	SMD	-11.8264
PBE0	6-311++G**	SMD	-11.8017
BhandH	6-311++G**	SMD	-11.6302
M06-2X	6-311++G**	SMD	-12.2198
M06-HF	6-311++G**	SMD	-11.6621
wB97XD	6-311++G**	SMD	-11.8266
HSE06	6-311++G**	SMD	-11.7856
PBE0	6-311++G**	PCM	-11.9161
M06-2X	6-311++G**	PCM	-11.8768
PM7	--	SMD	5.06537
MP2	Def2-TZVPP	SMD	-11.8852
CCSD(T)	Def2-TZVP	SMD	-11.8155
CCSD(T)	Def2-TZVPD	SMD	-11.7668
CCSD(T)	Def2-TZVPP	SMD	-11.8421
CCSD(T)	Def2-TZVPPD	SMD	-11.7897
CCSD(T)	Def2-QZVP	SMD	-11.806
CCSD(T)	Def2-QZVPD	SMD	-11.7957
CCSD(T)	Def2-QZVPP	SMD	-11.806
CCSD(T)	ccpvtz	SMD	-12.1204
CCSD(T)	ccpvqz	SMD	-11.9504
CCSD(T)	Aug-ccpvtz	SMD	-11.8543
CCSD(T)	Aug-ccpvqz	SMD	-11.8492
Summary of Proton Solvation Energies – CCSD(T)/PCM
Raw data for computation of conversion proton solvation energies was taken from Busch et a. Phys. Chem. Chem. Phys. 2021 (23), p. 11727
	CCSD(T)/aug-cc-pvqz/PCM
Solvent	DGSHE;solvX (conversion) [eV]	DGsolv (H+) [eV]
Protic Solvents
1-Butanol	0.34	-11.0792
1-Propanol	0.31	-11.1092
acetic acid	0.59	-10.8292
aniline	0.55	-10.8692
BenzylAlcohol	0.39	-11.0292
Diethylamine	0.89	-10.5292
Ethanol	0.29	-11.1292
Ethyleneglycol	0.25	-11.1692
Formamide	0.22	-11.1992
Formic acid	0.24	-11.1792
methanol	0.27	-11.1492
n-MethylAniline	0.61	-10.8092
PropanoicAcid	0.92	-10.4992
Water	0	-11.4192
Aprotic Solvents
1,1,1-TriChloroEthane	0.543446	-10.8758
1,4-Dioxane	1.33268	-10.0865
2-Heptanone	0.405128	-11.0141
Acetone	0.313232	-11.106
Acetonitirle	0.261763	-11.1574
Anisole	0.783499	-10.6357
CarbonTetraChloride	1.32323	-10.096
cyclohexane	1.44405	-9.97515
DMF	0.258904	-11.1603
DMSO	0.245285	-11.1739
N-heptane	1.51426	-9.90494
NitroBenzene	0.263519	-11.1557
Nitromethane	0.260129	-11.1591
Pyridine	0.383439	-11.0358
THF	0.52712	-10.8921
Toluene	1.25252	-10.1667
Triethylamine	1.24842	-10.1708
Summary of Proton Solvation Energies – M06-2X/pbf/Jaguar
Raw data for computation of conversion proton solvation energies was taken from Busch et a. Phys. Chem. Chem. Phys. 2021 (23), p. 11727
The proton solvation energy of water was offset at the benchmark value obtained with CCSD(T)/SMD/aug-cc-pvqz/Gaussian16 in order to ensure the best possible comparison betweenthe relative shifts obtained using different setups.
Solvent	DGSHE;solvX (conversion) [eV]	DGsolv (H+) [eV]
Water	0	-11.5792
Ethanol	0.48	-11.0992
methanol	0.45	-11.1292
Acetonitrile	0.44	-11.1392
DMF	0.44	-11.1392
DMSO	0.43	-11.1492
THF	0.76	-10.8192
CarbonTetraChloride	1.68	-9.8992
Nitrobenzene	0.45	-11.1292
Summary of Proton Solvation Energies – Cavity Influence (CCSD(T)/SMD)
Raw data for computation of conversion factors and proton solvation energies was taken from Busch et a. Phys. Chem. Chem. Phys. 2021 (23), p. 11727 or computed using the method described in the paper.
The proton solvation energy of water was offset at the benchmark value obtained with CCSD(T)/SMD/aug-cc-pvqz/Gaussian16 in order to ensure the best possible comparison betweenthe relative shifts obtained using different setups.
	DGSHE;solvX (conversion) [eV]			DGsolv (H+) [eV]
Solvent	Alpha=1.0	Alpha=1.1	Alpha=1.2	Alpha=1.0	Alpha=1.1	Alpha=1.2
Protic Solvents
Water	0	0	0	-11.5792	-11.5792	-11.5792
Ethanol	0.382164	0.395007	0.406634	-11.197	-11.1842	-11.1726
acetic acid	0.65106	0.649681	0.645346	-10.9281	-10.9295	-10.9339
methanol	0.302841	0.302783	0.301968	-11.2764	-11.2764	-11.2772
Formic acid	0.306943	0.307088	0.307229	-11.2723	-11.2721	-11.272
Diethylamine	0.98162	0.973779	0.96799	-10.5976	-10.6054	-10.6112
Ethyleneglycol	0.295922	0.29582	0.295366	-11.2833	-11.2834	-11.2838
Formamide	0.262563	0.262139	0.262443	-11.3166	-11.3171	-11.3168
aniline	0.738422	0.772996	0.785717	-10.8408	-10.8062	-10.7935
1-Butanol	0.424104	0.437208	0.447827	-11.1551	-11.142	-11.1314
BenzylAlcohol	0.514594	0.540843	0.552033	-11.0646	-11.0384	-11.0272
PropanoicAcid	0.993344	0.984564	0.97852	-10.5859	-10.5946	-10.6007
1-Propanol	0.402512	0.415495	0.426594	-11.1767	-11.1637	-11.1526
Aprotic Solvents
n-MethylAniline	0.864837	0.912454	0.922542	-10.7144	-10.6667	-10.6567
Acetone	0.708183	0.768276	0.794024	-10.871	-10.8109	-10.7852
Acetonitirle	0.647482	0.702309	0.727937	-10.9317	-10.8769	-10.8513
DMF	0.687218	0.752429	0.781755	-10.892	-10.8268	-10.7974
DMSO	0.67317	0.73858	0.768244	-10.906	-10.8406	-10.811
Pyridine	0.793311	0.856383	0.882536	-10.7859	-10.7228	-10.6967
Toluene	1.53945	1.57886	1.57378	-10.0398	-10.0003	-10.0054
Triethylamine	1.52646	1.56602	1.56114	-10.0527	-10.0132	-10.0181
THF	0.914427	0.974599	0.996483	-10.6648	-10.6046	-10.5827
Nitromethane	0.647793	0.709097	0.735194	-10.9314	-10.8701	-10.844
N-heptane	1.76987	1.80014	1.78411	-9.80934	-9.77906	-9.79509
cyclohexane	1.70804	1.74082	1.72776	-9.87116	-9.83839	-9.85144
1,4-Dioxane	1.60058	1.63732	1.62889	-9.97863	-9.94189	-9.95031
1,1,1-TriChloroEthane	0.934612	0.994408	1.01581	-10.6446	-10.5848	-10.5634
CarbonTetraChloride	1.60343	1.64048	1.63244	-9.97578	-9.93872	-9.94677
2-Heptanone	0.812271	0.874995	0.900512	-10.7669	-10.7042	-10.6787
NitroBenzene	0.697408	0.762496	0.791725	-10.8818	-10.8167	-10.7875
Anisole	1.13324	1.18703	1.20027	-10.446	-10.3922	-10.3789

## Sheet: Proton Solvation Energy - Literature
Proton Solvation Energies – Literature
Methanol
Gsolv [H+]	Method	Source	Comments
-11.44 eV	experiment; ion transfer between solvents	[1]
-11.43 eV	DFT; SMD + cluster approach; experimental pKa as reference	[2]
-11.36 eV	experiment; ion transfer between solvents (recalculated from absolute potential)	[3]
-11.54 eV	experiment; ion transfer between solvents	[4,5]
-11.53 eV	DFT; implicit solvation model; experimental pKa as reference	[6]
-11.42 eV	DFT; pbf + cluster approach; H+ reference in gas phase	[7]	Strong basis set dependence (up to 5 kcal/mol); unclear if cluster is fully converged
-11.00 eV	DFT and ab initio methods; SMD+cluster approach; Li+ as reference	[8]	difference claimed to be due to surface potential but obtained value for surface potential is too negative → literature claims -0.2 V
-11.39 eV	DFT; cluster approach; H+ reference in gas phase	[9]
-11.31 eV	DFT; cluster approach; H+ reference in gas phase	[10]
Methanol
Gsolv [H+]	Method		Comments
Between 10.52 eV and 10.8 eV; best estimate: 10.59 eV	DFT; cluster approach; H+ reference in gas phase	[11]	ca. 300 meV difference between different methods; real free energy of solvation (includes surface potential!) but also hypothesis that their value could correspond to inner potential without surface potential
-11.28 eV	DFT; SMD + cluster approach; experimental pKa as reference	[2]
-11.02 eV	experiment; ion transfer between solvents (recalculated from absolute potential)	[3]
-11.07 eV	experiment; ion transfer between solvents	[1]
-11.06 eV	DFT; implicit solvation model; experimental pKa as reference	[6]
-10.94 eV	DFT; COSMO + cluster approach; H+ reference in gas phase and from known pKa values	[12]
-10.98 eV	DFT and ab initio methods; SMD+cluster approach; Li+ as reference	[13]
-10.73 eV	DFT; SMD; H+ reference in gas phase	[14]
-10.97 eV	DFT; cluster approach; H+ reference in gas phase	[9]
DMSO
Gsolv [H+]	Method		Comments
-11.73 eV	experiment; ion transfer between solvents	[1]
-11.85 eV	DFT; SMD + cluster approach; experimental pKa as reference	[2]
-11.65 eV	experiment; ion transfer between solvents (recalculated from absolute potential)	[3]
-11.55 eV	DFT; implicit solvation model; experimental pKa as reference	[6]
-11.85 eV	hybrid DFT and ab initio, PCM + cluster approach; from Li+ transfer	[15]	probably outer potential; surface potential between -0.2 eV and -0.3 eV
-11.58 eV	DFT; cluster approach; from autoprotolysis constant of DMSO	[16]
-11.60 eV	DFT; COSMO + cluster approach; H+ reference in gas phase and from known pKa values	[12]
-11.32 eV	DFT and ab initio methods; SMD+cluster approach; Li+ as reference	[13]
-11.72 eV	DFT; SMD; H+ reference in gas phase	[14]
-11.63 eV	DFT; cluster approach; H+ reference in gas phase	[9]
Literature
[1] C. Kalidas, G. Hefter, Y. Marcus, Chem. Rev., 2000, 100, 819-852
[2] C. P. Kelly, C. J. Cramer, D. G. Truhlar, J. Phys. Chem. B, 2007, 111, 408-422
[3] W. R. Fawcett, Langmuir, 2008, 24, 9868-9875
[4] B. Case, R. Parsons, Trans. Faraday Soc., 1967, 63, 1224
[5] S. Trasatti, Pure & Appl Chem., 1986, 58, 955-966
[6] E. Rossini, E.-W. Knapp, J. Comput. Chem., 2016, 37, 1082-1091
[7] S. Hwang, D. S. Chung, Bull. Korean Chem. Soc., 2005, 26, 589-593
[8] J. R. Pliego, E. L. M. Miguel, J. Phys. Chem. B, 2013, 117, 5129-5135
[9] A. Malloum, J. J. Fifen, J. Conradie, J. Mol. Liq., 2021, 322, 114919
[10] A. Malloum, J. J. Fifen, J. Conradie, Phys. Chem. Chem. Phys., 2018, 20, 29184-29206
[11] A. Malloum, J. Conradie, J. Mol. Liq., 2021, 335, 116032
[12] D. Himmel, S. K. Goll, I. Leito, I. Krossing, Chem. Eur. J., 2011, 17, 5808-5826
[13] N. F. Carvalho, J. R. Pliego, Phys. Chem. Chem. Phys., 2015, 17, 26745-26755
[14] Z. Markovic, J. Tosovic, D. Milenkovi, S. Markovic, Comput. Theor. Chem., 2016, 1077, 11-17
[15] E. Westphal, J. R. Pliego, J. Chem. Phys., 2005, 123, 07450
[16] Y. Fu, L. Liu, R.-Q. Li, R. Liu, Q.-X. Guo, J. Am. Chem. Soc., 2004, 126, 814-822

## Sheet: Scaling Relations
Scaling Relations for pKa Fitting – Water							Scaling Relations for pKa Fitting – Non-aqueous solvents
							Method: M06-2X/6-311++G**/SMD; no dependece on functional group
	ordinary Least Square (OLS)			Least Absolute Deviation (LAD)				Least Absolute Deviation (LAD)
Method	Slope	Intercept		Slope	Intercept	Comments	Solvent	Slope	Intercept	n	Comments
Carbonic Acids							DCE	0.7332	1.6	33	Fit 1
B97D	0.3004	2.5223		0.4288	2.0338			0.9704	34	20	Fit 2
PBE0	0.2819	2.7575		0.3775	2.4072		DMF	0.7522	-6.2	43
M06-2X	0.3783	2.6057		0.3715	2.5956		DMSO	0.7517	-6.1	85
MP2	0.3556	2.5984		0.3936	2.592		THF	0.6555	-0.8	25
PM7	0.3105	2.9164		0.3719	2.8125		Acetonitrile	0.8175	2.3	123
PBE0/PCM	0.1439	3.3304		0.1636	3.2512		Acetone	0.5665	0.2	36
Alcohols							Ethanol	0.6133	1.3	36
B97D	0.3765	5.1973		0.4274	4.3003		Methanol	0.5554	3.2	56
PBE0	0.4374	4.2398		0.456	3.883		2-Propanol	0.1543	7.4	18
M06-2X	0.4223	4.3383		0.4515	3.8282		Formamide	0.6363	0.2	23
MP2	0.4294	4.0157		0.4564	3.6539		Nitromethane	0.7467	1.8	22
PM7	0.3787	6.2147		0.447	5.0672		Pyridine	0.4585	-3.1	14
PBE0/PCM	0.3006	5.9282		0.3325	5.394
Primary-Amines
B97D	0.4296	4.8084		0.4103	4.6431
PBE0	0.4414	4.982		0.419	4.8099
M06-2X	0.4757	5.4375		0.4793	5.2829
MP2	0.4416	5.7958		0.4678	5.4935
PM7	0.0549	8.0096		0.0355	8.7461
PBE0/PCM	0.2089	8.6216		0.0718	9.1712
Secondary-Amines
B97D	0.6788	2.5237		0.7334	2.3006
PBE0	0.7097	3.0664		0.7144	3.0428
M06-2X	0.7166	3.8118		0.7472	3.5585
MP2	0.8299	4.1446		0.8282	3.9689
PM7	0.8173	-2.2082		0.8279	-1.9434
PBE0/PCM	0.5885	8.4742		0.6522	8.6417
Tertiary-Amines
B97D	0.5133	2.8273		0.5307	2.5125
PBE0	0.5553	3.324		0.5826	3.1612
M06-2X	0.5727	3.6634		0.6026	3.6799
MP2	0.6159	4.0531		0.5876	3.8
PM7	0.5921	1.4682		0.5514	1.7568
PBE0/PCM	0.5576	7.0943		0.6277	7.1244
Amines global
B97D	0.541	3.3705		0.5379	3.3345
PBE0	0.5701	3.7486		0.6103	3.2692
M06-2X	0.5945	4.249		0.6514	3.9408
MP2	0.6168	4.7107		0.6361	4.6462
PM7	0.2281	5.4921		0.3988	3.5894
PBE0/PCM	0.3976	8.0158		0.4148	7.889
Secondary-Imines
B97D	0.7224	1.4107		0.7583	1.3708
PBE0	0.6873	2.1875		0.7193	2.2795
M06-2X	0.6513	3.6236		0.6922	3.693
MP2	0.6236	4.851		0.6419	4.8567
PM7	0.0751	4.9426		0.7092	-0.0084
PBE0/PCM	0.4895	5.87		0.5527	6.251
Thiols
B97D	0.5091	0.5867		0.5418	0.1115
PBE0	0.5144	1.0198		0.5327	0.6471
M06-2X	0.5291	1.4666		0.515	1.5835
MP2	0.4898	0.5624		0.5077	0.0775
PM7	0.3444	3.5036		0.7348	-2.6414
PBE0/PCM	0.5347	3.6888		0.5934	2.8093
Oxo acids
B97D	0.5158	0.5762		0.4891	1.059
PBE0	0.4857	1.0646		0.522	0.6841
M06-2X	0.4593	1.3734		0.4844	0.9259
MP2	0.4639	0.9951		0.4489	1.1387
PM7	--	--		--	--
PBE0/PCM	0.361	0.902		0.3492	1.3132
Global fit
B97D	0.5133	2.4818		0.5358	2.2575
PBE0	0.5113	2.8112		0.5165	2.7884
M06-2X	0.4885	3.3441		0.4904	3.1861	Used for fitting in publication
MP2	0.4445	3.4672		0.4609	3.2005
PM7	0.3884	3.9908		0.4724	2.7529
PBE0/PCM	0.2988	5.3326		0.2909	5.707

## Sheet: Cross validation Non-aqueous
Cross Validation – Non-aqueous
Dicholorethane					DMF					DMSO					THF					Acetonitrile					Acetone					Ethanol					Methanol					2-Propanol					Formamide
Data set 1					Run1					Run1					Run1					Run1					Run1					Run1					Run1					Run1					Run1
					Subset	Slope	Intercept			Subset	Slope	Intercept			Subset	Slope	Intercept			Subset	Slope	Intercept			Subset	Slope	Intercept			Subset	Slope	Intercept			Subset	Slope	Intercept			Subset	Slope	Intercept			Subset	Slope	Intercept
Run1					0	0.74167	-6.06321			0	0.733522	-5.5852			0	0.816612	-3.79945			0	0.824523	2.40179			0	0.653161	-1.99655			0	0.600404	1.63147			0	0.520512	3.47295			0	0.154334	7.40931			0	0.6984	-0.172278
Subset	Slope	Intercept			1	0.68827	-4.72164			1	0.741202	-5.95568			1	0.651297	-0.722897			1	0.799149	2.74449			1	0.542596	0.406594			1	0.670176	-0.028971			1	0.572189	2.99818			1	0.333101	5.6613			1	0.752022	-0.984006
0	0.733573	1.56493			2	0.783478	-6.50809			2	0.791417	-6.704			2	0.783372	-3.4657			2	0.825805	2.26166			2	0.664318	-0.834729			2	0.645568	1.18884			2	0.518718	3.62718			2	0.127351	7.67517			2	0.610454	0.435216
1	0.73318	1.57362			3	0.743881	-6.0877			3	0.741202	-5.95568			3	0.783372	-3.46569			3	0.818797	2.41054			3	0.648566	-0.420038			3	0.559308	1.55178			3	0.577577	2.80232			3	0.166209	6.72784			3	0.636274	0.18107
2	0.735275	1.52733			4	0.77472	-6.42921			4	0.749253	-5.98204			4	0.655458	-0.760734			4	0.820351	2.29744			4	0.444288	1.57687			4	0.589702	1.88617			4	0.503095	3.67764			4	0.333101	5.66131			4	0.63519	0.187232
3	0.727871	1.70641			Statistical Analysis					Statistical Analysis					Statistical Analysis					Statistical Analysis					Statistical Analysis					Statistical Analysis					Statistical Analysis					Statistical Analysis					Statistical Analysis
4	0.727194	1.70584			mean	0.746404	-5.96197			mean	0.751319	-6.03652			mean	0.738022	-2.4429			mean	0.817725	2.42318			mean	0.590586	-0.253569			mean	0.613032	1.24586			mean	0.538418	3.31565			mean	0.222819	6.62699			mean	0.666468	-0.070553
Statistical Analysis					median	0.743881	-6.0877			median	0.741202	-5.95568			median	0.783372	-3.46569			median	0.820351	2.40179			median	0.648566	-0.420038			median	0.600404	1.55178			median	0.520512	3.47295			median	0.166209	6.72784			median	0.636274	0.18107
mean	0.731418	1.61563			std	0.037365	0.721292			std	0.023095	0.407819			std	0.078466	1.55889			std	0.010777	0.19089			std	0.09542	1.34069			std	0.044481	0.755104			std	0.034023	0.392786			std	0.101653	0.946833			std	0.057807	0.554598
median	0.73318	1.57362			var	0.001396	0.520262			var	0.000533	0.166316			var	0.006157	2.43014			var	0.000116	0.036439			var	0.009105	1.79744			var	0.001979	0.570182			var	0.001158	0.15428			var	0.010333	0.896494			var	0.003342	0.307579
std	0.003641	0.084426			Run2					Run2					Run2					Run2					Run2					Run2					Run2					Run2					Run2
var	1.3e-05	0.0071			Subset	Slope	Intercept			Subset	Slope	Intercept			Subset	Slope	Intercept			Subset	Slope	Intercept			Subset	Slope	Intercept			Subset	Slope	Intercept			Subset	Slope	Intercept			Subset	Slope	Intercept			Subset	Slope	Intercept
Run2					0	0.636766	-3.3759			0	0.746556	-5.85141			0	0.651297	-0.722899			0	0.820349	2.29749			0	0.724513	-2.56405			0	0.600404	1.63148			0	0.504647	3.65294			0	0.329219	5.68612			0	0.749035	-0.938798
Subset	Slope	Intercept			1	0.752206	-6.17989			1	0.75424	-6.22354			1	0.783372	-3.4657			1	0.892332	1.01371			1	0.648566	-0.420036			1	0.645564	1.18886			1	0.575213	2.93834			1	0.3331	5.66132			1	0.63628	0.181039
0	0.756122	1.66049			2	0.737058	-6.01214			2	0.744968	-5.90797			2	0.773769	-3.36927			2	0.800953	2.68718			2	0.643676	-1.7904			2	0.559307	1.5518			2	0.588083	2.61793			2	0.335	5.62915			2	0.633981	0.142388
1	0.733292	1.57413			3	0.763659	-6.06471			3	0.756276	-6.06171			3	0.685163	-1.03088			3	0.818799	2.41053			3	0.663578	-0.827178			3	0.54996	1.89559			3	0.529132	3.57905			3	0.19121	6.56807			3	0.610453	0.435214
2	0.733573	1.56493			4	0.775487	-6.83239			4	0.741202	-5.95568			4	0.655458	-0.760736			4	0.818798	2.41053			4	0.643676	-1.7904			4	0.645568	1.18884			4	0.570025	3.01916			4	0.127352	7.67517			4	0.61161	0.433768
3	0.726179	1.5411			Statistical Analysis					Statistical Analysis					Statistical Analysis					Statistical Analysis					Statistical Analysis					Statistical Analysis					Statistical Analysis					Statistical Analysis					Statistical Analysis
4	0.727194	1.70584			mean	0.733035	-5.69301			mean	0.748648	-6.00006			mean	0.709812	-1.8699			mean	0.830246	2.16389			mean	0.664802	-1.47841			mean	0.600161	1.49131			mean	0.55342	3.16148			mean	0.263176	6.24397			mean	0.648272	0.050722
Statistical Analysis					median	0.752206	-6.06471			median	0.746556	-5.95568			median	0.685163	-1.03088			median	0.818799	2.41053			median	0.648566	-1.7904			median	0.600404	1.5518			median	0.570025	3.01916			median	0.329219	5.68612			median	0.633981	0.181039
mean	0.735272	1.6093			std	0.055658	1.33644			std	0.00638	0.146876			std	0.064202	1.41814			std	0.035612	0.658836			std	0.034362	0.854042			std	0.045586	0.304018			std	0.035075	0.44198			std	0.097515	0.891914			std	0.05761	0.569889
median	0.733292	1.57413			var	0.003098	1.78606			var	4.1e-05	0.021573			var	0.004122	2.01112			var	0.001268	0.434065			var	0.001181	0.729388			var	0.002078	0.092427			var	0.00123	0.195347			var	0.009509	0.795511			var	0.003319	0.324774
std	0.012139	0.070352			Run3					Run3					Run3					Run3					Run3					Run3					Run3					Run3					Run3
var	0.000147	0.004949			Subset	Slope	Intercept			Subset	Slope	Intercept			Subset	Slope	Intercept			Subset	Slope	Intercept			Subset	Slope	Intercept			Subset	Slope	Intercept			Subset	Slope	Intercept			Subset	Slope	Intercept			Subset	Slope	Intercept
Run3					0	0.636765	-3.37588			0	0.748799	-5.96006			0	0.655457	-0.760731			0	0.808933	2.6199			0	0.648566	-0.420041			0	0.637122	0.757655			0	0.571125	3.01928			0	0.329218	5.68612			0	0.6984	-0.172278
Subset	Slope	Intercept			1	0.759048	-6.44506			1	0.746063	-5.82756			1	0.651298	-0.722903			1	0.809717	2.61329			1	0.724514	-2.56407			1	0.600404	1.63148			1	0.565314	3.06482			1	0.329219	5.68612			1	0.601727	0.446149
0	0.810824	1.77552			2	0.664021	-4.03703			2	0.741202	-5.95568			2	0.813081	-4.09393			2	0.825814	2.26159			2	0.444288	1.57687			2	0.575759	1.48256			2	0.607099	2.30686			2	0.19121	6.56806			2	0.610454	0.435217
1	0.726179	1.5411			3	0.77472	-6.42921			3	0.741527	-5.9714			3	0.685163	-1.03088			3	0.812174	2.42056			3	0.661893	-1.96475			3	0.675897	0.50799			3	0.501168	3.70831			3	0.056792	9.39541			3	0.709573	-0.341417
2	0.725963	1.5464			4	0.741669	-6.06321			4	0.748799	-5.96006			4	0.873694	-5.00171			4	0.823537	2.27653			4	0.542596	0.406592			4	0.511832	2.50599			4	0.526138	3.4446			4	0.154334	7.4093			4	0.610453	0.435215
3	0.727194	1.70584			Statistical Analysis					Statistical Analysis					Statistical Analysis					Statistical Analysis					Statistical Analysis					Statistical Analysis					Statistical Analysis					Statistical Analysis					Statistical Analysis
4	0.733176	1.57369			mean	0.715245	-5.27008			mean	0.745278	-5.93495			mean	0.735739	-2.32203			mean	0.816035	2.43838			mean	0.604372	-0.593079			mean	0.600203	1.37713			mean	0.554169	3.10877			mean	0.212155	6.949			mean	0.646121	0.160577
Statistical Analysis					median	0.741669	-6.06321			median	0.746063	-5.96006			median	0.685163	-1.03088			median	0.812174	2.42056			median	0.648566	-0.420041			median	0.600404	1.48256			median	0.565314	3.06482			median	0.19121	6.56806			median	0.610454	0.435215
mean	0.744667	1.62851			std	0.061109	1.45444			std	0.003745	0.060318			std	0.101423	2.06048			std	0.008018	0.174148			std	0.110837	1.6959			std	0.062249	0.788875			std	0.041256	0.530386			std	0.117609	1.54367			std	0.05309	0.385745
median	0.727194	1.57369			var	0.003734	2.1154			var	1.4e-05	0.003638			var	0.010287	4.24556			var	6.4e-05	0.030327			var	0.012285	2.87607			var	0.003875	0.622324			var	0.001702	0.28131			var	0.013832	2.38292			var	0.002819	0.148799
std	0.037101	0.106042
var	0.001376	0.011245
Data set 1
Run1
Subset	Slope	Intercept
0	0.919919	34.7146
1	0.997932	34.0436
2	1.02232	33.4954
3	1.05311	32.7635
4	0.932324	34.429
Statistical Analysis
mean	0.985122	33.8892
median	0.997932	34.0436
std	0.057466	0.777616
var	0.003302	0.604686
Run2
Subset	Slope	Intercept
0	0.949778	34.027
1	0.942793	34.0246
2	1.00138	33.9733
3	1.02232	33.4954
4	0.994699	34.1095
Statistical Analysis
mean	0.982194	33.926
median	0.994699	34.0246
std	0.034417	0.24561
var	0.001185	0.060324
Run3
Subset	Slope	Intercept
0	1.02232	33.4954
1	0.932324	34.429
2	0.97038	34.0341
3	1.02232	33.4954
4	0.997936	34.0436
Statistical Analysis
mean	0.989058	33.8995
median	0.997936	34.0341
std	0.038274	0.401817
var	0.001465	0.161457
[truncated: 6 more columns]

## Sheet: Error Statistics - Fits and pKa Calculations_Water
Error Statistics for pKa Fits and pKa Calculations – Water
Uncorrected pKa				Global fit (M06-2X/SMD) – No functional group dependence				Computational Setup dependent fit – No functional group dependence				Global fit (M06-2X/SMD) – Functional group depend				Computational setup dependent – Functional group dependent
Method	MAE [pKa units]	s [pKa units]		Method	MAE [pKa units]	s [pKa units]		Method	MAE [pKa units]	s [pKa units]		Method	MAE [pKa units]	s [pKa units]		Method	MAE [pKa units]	s [pKa units]
Carbonic Acids				Carbonic Acids				Carbonic Acids				Carbonic Acids				Carbonic Acids
B97D	1.64687	2.44314		B97D	1.51951	1.66656		B97D	0.867469	1.21045		B97D	0.57119	0.811196		B97D	0.446328	0.820835
PBE0	1.62384	2.34043		PBE0	1.31795	1.53527		PBE0	1.06862	1.36439		PBE0	0.588875	0.957974		PBE0	0.557351	0.958403
M06-2X	1.61018	2.09155		M06-2X	0.884079	1.12086		M06-2X	0.884079	1.12086		M06-2X	0.431631	0.602091		M06-2X	0.431631	0.602091
MP2	1.34859	2.17164		MP2	0.986982	1.23546		MP2	0.917927	1.15765		MP2	0.469619	0.656541		MP2	0.464647	0.670255
PM7	1.81182	2.29765		PM7	1.00455	1.28683		PM7	0.797959	1.09601		PM7	0.783456	1.04261		PM7	0.76451	1.02635
PBE0/PCM	4.03871	5.34372		PBE0/PCM	1.93351	2.27261		PBE0/PCM	2.69738	2.97342		PBE0/PCM	1.19214	1.62606		PBE0/PCM	0.683955	0.900495
Alcohols				Alcohols				Alcohols				Alcohols				Alcohols
B97D	4.57291	5.52864		B97D	1.04373	1.6732		B97D	1.2723	1.9656		B97D	0.922111	1.52382		B97D	0.872275	1.44136
PBE0	4.18305	5.06031		PBE0	0.866635	1.28259		PBE0	0.929723	1.3458		PBE0	0.796959	1.21568		PBE0	0.782311	1.20187
M06-2X	4.49111	5.38895		M06-2X	0.879444	1.29505		M06-2X	0.879444	1.29505		M06-2X	0.821347	1.21876		M06-2X	0.821347	1.21876
MP2	4.69897	5.90165		MP2	0.834826	1.20186		MP2	0.873183	1.20515		MP2	0.79824	1.14884		MP2	0.778454	1.14551
PM7	3.0926	4.23226		PM7	2.00227	2.75552		PM7	2.54686	3.20116		PM7	1.81462	2.54527		PM7	1.22483	1.97913
PBE0/PCM	5.58224	7.42576		PBE0/PCM	1.65114	2.17799		PBE0/PCM	1.02158	1.46802		PBE0/PCM	1.42578	1.93337		PBE0/PCM	0.958432	1.44879
Primary-Amines				Primary-Amines				Primary-Amines				Primary-Amines				Primary-Amines
B97D	0.308893	2.57823		B97D	1.14686	1.47897		B97D	1.64834	1.98111		B97D	1.08918	1.31058		B97D	0.665147	0.966602
PBE0	0.361052	2.56311		PBE0	1.40947	1.68069		PBE0	1.60154	1.87137		PBE0	0.850506	1.03178		PBE0	0.631536	0.890059
M06-2X	0.651111	3.10476		M06-2X	2.15792	2.3584		M06-2X	2.15792	2.3584		M06-2X	0.589114	0.76692		M06-2X	0.589114	0.76692
MP2	0.899557	3.49918		MP2	2.30586	2.55771		MP2	2.47507	2.71597		MP2	0.735125	0.938997		MP2	0.703349	0.897699
PM7	1.41126	7.54945		PM7	3.37301	4.10827		PM7	3.22335	4.22961		PM7	3.6068	3.90263		PM7	1.31238	2.07895
PBE0/PCM	2.38033	10.8329		PBE0/PCM	5.65418	6.30164		PBE0/PCM	2.97831	3.49881		PBE0/PCM	3.78079	4.32676		PBE0/PCM	1.26342	1.91071
Secondary-Amines				Secondary-Amines				Secondary-Amines				Secondary-Amines				Secondary-Amines
B97D	1.16827	1.52754		B97D	1.09332	1.52523		B97D	1.46359	1.87873		B97D	1.60701	1.94864		B97D	0.776356	1.03284
PBE0	1.3174	1.65813		PBE0	1.46852	1.90203		PBE0	1.6772	2.04648		PBE0	0.875663	1.16424		PBE0	0.624872	0.844771
M06-2X	2.15211	2.50522		M06-2X	2.01303	2.37782		M06-2X	2.01303	2.37782		M06-2X	0.607089	0.84035		M06-2X	0.607089	0.84035
MP2	3.35264	3.60067		MP2	2.53868	2.95783		MP2	2.6616	3.11582		MP2	0.970901	1.1688		MP2	0.366801	0.531416
PM7	4.53685	4.94538		PM7	1.67102	2.13222		PM7	1.54303	1.83247		PM7	4.8739	5.25852		PM7	1.14071	1.52899
PBE0/PCM	8.66161	9.17001		PBE0/PCM	5.24344	5.5003		PBE0/PCM	2.63168	3.10725		PBE0/PCM	4.98799	5.26657		PBE0/PCM	0.58958	0.845617
Tertiary-Amines				Tertiary-Amines				Tertiary-Amines				Tertiary-Amines				Tertiary-Amines
B97D	2.3283	2.73056		B97D	0.997543	1.22496		B97D	0.942365	1.27869		B97D	1.65359	2.01967		B97D	0.888044	1.22235
PBE0	1.70236	2.3619		PBE0	0.918349	1.16077		PBE0	0.990066	1.27453		PBE0	0.936715	1.20278		PBE0	0.764974	0.990684
M06-2X	1.80387	2.58327		M06-2X	1.01885	1.314		M06-2X	1.01885	1.314		M06-2X	0.619098	0.875398		M06-2X	0.619098	0.875398
MP2	3.55966	4.32201		MP2	1.03107	1.3954		MP2	1.10536	1.48457		MP2	0.406487	0.717982		MP2	0.366045	0.671259
PM7	2.60875	2.91767		PM7	0.952876	1.25556		PM7	0.772598	0.989352		PM7	2.30345	2.51048		PM7	0.664346	0.823048
PBE0/PCM	7.45975	8.02937		PBE0/PCM	3.85272	4.1403		PBE0/PCM	1.69526	2.02155		PBE0/PCM	3.4516	3.7373		PBE0/PCM	3.4516	1.14803
Amines global				Amines global				Amines global				Amines global				Amines global
B97D	1.88423	2.29767		B97D	1.07746	1.38001		B97D	1.34254	1.69239		B97D	1.45436	1.75369		B97D	0.77894	1.05859
PBE0	1.66469	2.18145		PBE0	1.2579	1.56634		PBE0	1.41353	1.71288		PBE0	0.888695	1.11136		PBE0	0.675776	0.891985
M06-2X	2.12944	2.6788		M06-2X	1.71447	2.01618		M06-2X	1.71447	2.01618		M06-2X	0.605405	0.811251		M06-2X	0.605405	0.811251
MP2	3.15686	3.59615		MP2	2.10703	2.43771		MP2	2.23957	2.57908		MP2	0.744284	0.954046		MP2	0.513875	0.718507
PM7	4.61658	5.30829		PM7	1.97623	2.68157		PM7	1.82298	2.63374		PM7	3.56664	3.92964		PM7	1.031	1.51583
PBE0/PCM	8.55828	9.17393		PBE0/PCM	4.89365	5.2422		PBE0/PCM	2.419	2.85911		PBE0/PCM	4.05994	4.37142		PBE0/PCM	0.910211	1.34075
Secondary-Imines				Secondary-Imines				Secondary-Imines				Secondary-Imines				Secondary-Imines
B97D	1.06365	1.42959		B97D	1.0245	1.38204		B97D	0.836475	1.18259		B97D	2.11463	2.36176		B97D	0.714328	0.927333
PBE0	1.33802	1.65877		PBE0	0.750077	1.06835		PBE0	0.683819	1.00281		PBE0	1.52873	1.70725		PBE0	0.532925	0.715923
M06-2X	2.95665	3.21135		M06-2X	0.940138	1.28967		M06-2X	0.940138	1.28967		M06-2X	0.420113	0.610285		M06-2X	0.420113	0.610285
MP2	4.22776	4.81835		MP2	1.8856	2.17129		MP2	1.92005	2.25107		MP2	1.16285	1.3151		MP2	0.497852	0.666033
PM7	2.01391	2.35045		PM7	1.84027	2.02985		PM7	1.43592	1.70687		PM7	3.41694	3.64841		PM7	0.639687	0.941447
PBE0/PCM	6.59025	7.23581		PBE0/PCM	2.68477	2.9153		PBE0/PCM	0.946403	1.47898		PBE0/PCM	2.59604	2.85766		PBE0/PCM	0.652227	1.04316
Thiols				Thiols				Thiols				Thiols				Thiols
B97D	6.66139	7.63965		B97D	2.32323	2.52575		B97D	2.06497	2.26858		B97D	1.13633	1.31245		B97D	0.432942	0.685225
PBE0	5.66653	6.66821		PBE0	1.83535	1.97601		PBE0	1.79705	1.93126		PBE0	0.638069	0.732504		PBE0	0.297719	0.454008
M06-2X	4.58823	5.46158		M06-2X	1.23362	1.38219		M06-2X	1.23362	1.38219		M06-2X	0.305238	0.440145		M06-2X	0.305238	0.440145
MP2	7.29243	8.34245		MP2	2.6327	2.78785		MP2	2.19291	2.33941		MP2	1.40884	1.53554		MP2	0.297443	0.457888
PM7	6.74942	7.25693		PM7	2.4147	2.90978		PM7	1.83794	2.34715		PM7	1.41186	1.87687		PM7	0.757765	1.17317
PBE0/PCM	2.42539	2.87647		PBE0/PCM	1.12644	1.70857		PBE0/PCM	1.55841	1.93385		PBE0/PCM	2.26807	2.77537		PBE0/PCM	0.764896	1.51769
Oxo acids				Oxo acids				Oxo acids				Oxo acids				Oxo acids
B97D	4.96097	6.01421		B97D	2.48316	2.87638		B97D	1.88061	2.25204		B97D	1.02696	1.35248		B97D	0.999648	1.37227
PBE0	5.39651	6.51247		PBE0	2.19303	2.53515		PBE0	1.97911	2.31439		PBE0	1.03761	1.26041		PBE0	1.00109	1.34781
M06-2X	5.84798	7.12821		M06-2X	2.0845	2.42629		M06-2X	2.0845	2.42629		M06-2X	1.05164	1.41544		M06-2X	1.05164	1.41544
MP2	6.26118	7.45827		MP2	2.33469	2.7543		MP2	2.19075	2.61728		MP2	1.04806	1.34339		MP2	1.01399	1.33227
PM7	--	--		PM7	--	--		PM7	--	--		PM7	--	--		PM7	--	--
PBE0/PCM	9.31826	10.99		PBE0/PCM	3.09044	4.08048		PBE0/PCM	4.36858	4.85727		PBE0/PCM	2.35647	2.60761		PBE0/PCM	0.889544	1.49582
Global				Global				Global				Global				Global
B97D	2.98305	4.10524		B97D	1.42916	1.79966		B97D	1.31026	1.72295		B97D	1.22421	1.6753		B97D	0.772317	1.21414
PBE0	2.85893	3.95011		PBE0	1.31307	1.63499		PBE0	1.28605	1.61377		PBE0	0.942061	1.34886		PBE0	0.723474	1.14195
M06-2X	3.2048	4.16346		M06-2X	1.32846	1.68195		M06-2X	1.32846	1.68195		M06-2X	0.695088	1.09836		M06-2X	0.695088	1.09836
MP2	3.99955	5.06964		MP2	1.64432	2.01685		MP2	1.61705	1.99001		MP2	0.864926	1.15468		MP2	0.642481	1.00646
PM7	3.5004	4.38281		PM7	1.843	2.43942		PM7	1.77396	2.46198		PM7	2.36329	2.96585		PM7	1.07179	1.76176
PBE0/PCM	6.4084	7.72261		PBE0/PCM	2.91119	3.57301		PBE0/PCM	2.20576	2.76693		PBE0/PCM	2.48058	3.04459		PBE0/PCM	0.908744	1.47277
Test set				Test set												Test set
M06-2X	2.41721	3.47847		M06-2X	1.221	1.4774										M06-2X	0.870864	1.17804

## Sheet: Error Statistics Fits and pKa Calculations_Non-aqueous
Error Statistics for pKa Fits and pKa Calculations – Water
Water scaling relations used
Solvent	MAE [pKa units]	n	Comments
DCE	3.99495	33	only data in fit 1 were considered (orange fit in Figure 3 of the paper)
DMF	12.2768	43
DMSO	11.9775	85
THF	6.57959	25
Acetonitrile	1.98545	123
Acetone	4.70757	36
Ethanol	4.21525	36
Methanol	3.04105	56
2-Propanol	7.09705	18
Formamide	3.0202	23
Nitromethane	2.77619	22
Pyridine	16.5074	14
Water scaling relations used
Solvent	MAE [pKa units]	n	Comments
DCE	4.38	33	only data in fit 1 were considered (orange fit in Figure 3 of the paper)
DMF	3.74637	43
DMSO	3.69751	85
THF	1.5459	25
Acetonitrile	5.50253	123
Benzonitrile	6.4	6
Acetone	2.6	36
1-Butanol	0.7	3
Ethanol	1.2	36
Methanol	1.2	56
Ethyleneglycol	1	4
2-Propanol	2.1	18
Formamide	1.5	23
Nitromethane	2.9	22
Nitrobenzene	1.8	7
Pyrdine	7.2	14
Individual scaling relations
Solvent	MAE [pKa units]	n	Comments
DCE	2.43977	33	only data in fit 1 were considered (orange fit in Figure 3 of the paper)
DMF	1.64759	43
DMSO	1.32003	85
THF	1.16434	25
Acetonitrile	1.48802	123
Acetone	2.96144	36
Ethanol	1.1	36
Methanol	1	56
2-Propanol	1.8	18
Formamide	0.6	23
Nitromethane	0.6	22
Pyridine	0.6	14
Approximated slope with exact intercept
Solvent	MAE [pKa units]	n	Comments
DCE	2.4832	33	only data in fit 1 were considered (orange fit in Figure 3 of the paper)
DMF	1.64794	43
DMSO	1.32186	85
THF	1.83328	25
Acetonitrile	2.01965	123
Acetone	1.87856	36
Ethanol	1.64539	36
Methanol	1.12126	56
2-Propanol	5.48905	18
Formamide	1.57001	23
Nitromethane	0.602706	22
Pyridine	7.29625	14
Approximated slope and approximated intercept
Solvent	MAE [pKa units]	n	Comments
DCE	3.08801	33	only data in fit 1 were considered (orange fit in Figure 3 of the paper)
DMF	9.66712	43
DMSO	9.42593	85
THF	5.5382	25
Acetonitrile	1.65176	123
Acetone	3.51485	36
Ethanol	1.21663	36
Methanol	1.12126	56
2-Propanol	2.13495	18
Formamide	1.51679	23
Nitromethane	1.64529	22
Pyridine	13.5963	14

## Sheet: Solvatochromic Parameters
Kamlet-Taft – Solvatochromic Parameters
Solvent	a	b	p*	Source
Water	1.17	0.47	1.09	[1]
Ethanol	0.86	0.75	0.54	[1]
Acetic acid	1.12	0.45	0.6	[1]
methanol	0.98	0.66	0.6	[1]
Formic acid	1.23	0.38	0.65	[1]
Diethylamine	0	0.7	0.24	[1]
Ethyleneglycol	0.91	0.52	0.92	[1]
Formamide	0.71	0.48	0.96	[1]
Aniline	0.26	0.5	0.73	[1]
1-Butanol	0.84	0.84	0.47	[1]
BenzylAlcohol	0.6	0.52	0.98	[1]
PropanoicAcid	1.12	0.45	0.58	[1]
1-Propanol	0.84	0.9	0.52	[1]
n-Methylaniline	0.17	0.47	0.82	[1]
Acetone	0.08	0.48	0.71	[1]
Acetonitrile	0.19	0.4	0.75	[1]
DMF	0	0.69	0.88	[1]
DMSO	0	0.76	1	[1]
Pyridine	0	0.64	0.87	[1]
Toluene	0	0.11	0.55	[1]
Triethylamine	0	0.71	0.15	[1]
THF	0	0.55	0.58	[1]
Nitromethane	0.22	0.06	0.85	[1]
N-heptane	0	0	0	[1]
cyclohexane	0	0	0	[1]
1,4-Dioxane	0	0.37	0.55	[1]
1,1,1-Trichloroethane	0	0	0.49	[1]
\ce{CCl4}	0	0.1	0.28	[1]
2-Heptanone	0.05	0.48	0.61	[1]
Nitrobenzene	0	0.3	1.01	[1]
Anisole	0	0.32	0.73	[1]
[BMIM][BF4]	0.63	0.38	1.05	[2]
[BMIM][PF6]	0.63	0.19	1.04	[2]
[EMIM][DCA]	0.53	0.35	1.08	[2]
[HMIM][NTf2]	0.65	0.25	0.98	[2]
References
[1]	Y. Marcus, J. Solution Chem., 1991, 20, 929–944.
[2]	P. Jessop, D. Jessop, D. Fu and L. Phan, Green Chem., 2012, 14, 1245–1259.

## Sheet: pKa - Experiment Water
pKa – Experimental Reference values – Water
										References
#	Name	1st step	2nd step	3rd step	4th step	5th step	6th step	Source		(S1) Lide, D. R., Ed. CRC Handbook of Chemistry and Physics, 85th ed.; CRC Press: Boca Raton, 2004.
Training set										(S2) Meloun, M.; Bordovska, S. Benchmarking and validating algorithms that estimate pKa values of drugs based on their molecular structures. Anal. Bioanal.Chem. 2007, 389, 1267–1281.
1	Acetic acid	4.76	--	--	--	--	--	S1		(S3) Serjeant, E.; Dempsey, B. Ionisation Constants of Organic Acids in Aqueous Solution; IUPAC Chemical Data Series 23; ergamon Press, Inc.: New York, 1979.
2	Oxalic acid	1.25	3.81	--	--	--	--	S1		(S4) Fu, S.; Zhang, X.; Zhang, F.; Xu, Q.; Xiao, H.; Liang, X. Determination of Dissociation Constants of Strychnos Alkaloids from Strychnos nux-vomica L. by Capillary Electrophoresis. Microchim. Acta 2005, 150, 305–310.
3	Phthalic acid	2.94	5.43	--	--	--	--	S1		(S5) Riddick, J. Organic solvents : physical properties and methods of purification, 4th ed.; Techniques of chemistry ; 2; Wiley: New York, 1986.
4	Benzoic acid	4.2	--	--	--	--	--	S1		(S6) The Merck index : an encyclopedia of chemicals, drugs, and biologicals. 2001.
5	Naproxene	4.74	--	--	--	--	--	S2		(S7) Jencks, W.; Salvesen, K. Equilibrium deuterium isotope effects on the ionization of thiol acids. J. Am. Chem. Soc. 1971, 93, 4433–4436.
6	Salicylic acid	2.98	13.6	--	--	--	--	S1		(S8) Wan, H.; Holmen, A.; N˚ag˚ard, M.; Lindberg, W. Rapid screening of pKa values of pharmaceuticals by pressure-assisted capillary electrophoresis combined with shortend injection. J. Chromatogr. A 2002, 979, 369–377.
7	Aspartic acid	1.99	3.9	9.9	--	--	--	S1		(S9) Barlow, R.; Hamilton, J. EFFECTS OF pH ON THE ACTIVITY OF NICOTINE AND NICOTINE MONOMETHIODIDE ON THE RAT DIAPHRAGM PREPARATION. Brit. J. Pharmacol. 1962, 18, 543–549.
8	Benzeneacetic acid	4.31	--	--	--	--	--	S1		(S10) Perrin, D. Dissociation constants of organic bases in aqueous solution; Butterworths: London, 1965.
9	Butanoic acid	4.83	--	--	--	--	--	S1		(S11) Hall, H. Correlation of the Base Strengths of Amines. J. Am. Chem. Soc. 1957, 79, 5441–5444.
10	Captopril	--	3.7	9.8	--	--	--	S1		(S12) Jensen, J.; Swain, C.; Olsen, L. Prediction of pKa Values for Druglike Molecules Using Semiempirical Quantum Chemical Methods. J. Phys. Chem. A 2017, 121, 699–707, PMID: 28054775.
11	Carnitine	3.8	--	--	--	--	--	S1		(S13) Newton, D.; Murray, W.; Lovell, M. pKa Determination of Benzhydrylpiperazine Antihistamines in Aqueous and Aqueous Methanol Solutions. J. Pharm. Sci. 1982, 71, 1363–1366.
12	Cephradine	--	2.63	7.27	--	--	--	S1		(S14) Meyerh¨offer, A.; Wahlberg, O. Acid-base properties of atropine, scopolamine and some glycolic acid esters. Acta Chem. Scand. 1973, 27, 868–874.
13	Cinnamic acid	4.44	--	--	--	--	--	S1		(S15) Kaufman, J.; Semo, N.; Koski, W. Microelectrometric titration measurement of the pKa’s and partition and drug distribution coefficients of narcotics and narcotic antagonists and their pH and temperature dependence. J. Med. Chem. 1975, 18, 647–655.
14	Citric acid	3.13	4.76	6.4	--	--	--	S1		(S16) Rajendiran, N.; Swaminathan, M. Solvatochromism and prototropism of diaminodiphenyl sulphones and 2-aminodiphenyl sulphone: a comparative study by electronic spectra. J. Photochem. Photobiol., A 1995, 90, 109–116.
15	Citrulline	--	2.43	9.69	--	--	--	S1		(S17) Beggs, W.; Andrews, F. Chemical Characterization of Ethambutol Binding to Mycobacterium smegmatis. Antimicrob. Agents Chemother. 1974, 5, 234–239.
16	Creatine	--	--	2.63	14.3	--	--	S1		(S18) Ross, D.; Riley, C. Aqueous solubilities of some variously substituted quinolone antimicrobials. Int. J. Pharm. 1990, 63, 237–250.
17	l-Cysteine	1.5	8.7	10.2	--	--	--	S1		(S19) Wollenberger, B., I.; Halling-Sørensen, B. ; Kusk, K. O. Acute and chronic toxicity of veterinary antibiotics to Daphnia magna. Chemosphere 2000, 40, 723–730.
18	Decanedioic acid	4.59	5.59	--	--	--	--	S1		(S20) Augustijns, P.; DHulst, A.; Van Daele, J.; Kinget, R. Transport of artemisinin and sodium artesunate in Caco-2 intestinal epithelial cells. J. Pharm. Sci. 1996, 85, 577–579.
19	2,4-Dihydroxybenzoic acid	3.11	8.55	14	--	--	--	S1		(S21) de Souza Santos, M.; de Morais Del Lama, M.; Siuiti Ito, A.; Zumstein Georgetto Naal, R. Binding of chloroquine to ionic micelles: Effect of pH and micellar surface charge. J. Lumin. 2014, 147, 49–58.
20	Fumaric acid	3.02	4.38	--	--	--	--	S1		(S22) Bergqvist, Y.; S., E.; Larsson, N.; Churchill, F. High-performance liquid chromatographic separation and extraction investigation for the simultaneous determination of mefloquine and its carboxylic acid metabolite. J. Chromatogr.,B 1988, 427, 295–305.
21	Gibberellic acid	4	--	--	--	--	--	S1		(S23) Cooper, I.; Courvoisier, L.; Eddelston, M.; McKean, R. US Patent No. US10039750B2, 2018.
22	Methyl red	2.5	9.5	--	--	--	--	S1		(S24) Linford, J. The influence of pH on the reactivity of chlorambucil. Biochem. Pharmacol. 1963, 12, 317–324.
23	Thioglycolic acid	3.68	--	--	--	--	--	S1		(S25) Wiczling, P.; Markuszewski, M.; Kaliszan, R. Determination of pKa by pH Gradient Reversed-Phase HPLC. Anal. Chem. 2004, 76, 3069–3077, PMID: 15167784.
24	Phenol	9.99	--	--	--	--	--	S1
25	Atropine	9.9	--	--	--	--	--	S2
26	Vanillin	7.4	--	--	--	--	--	S3
27	3-Aminophenol	4.37	9.82	--	--	--	--	S1
28	4-Aminophenol	5.48	10.3	--	--	--	--	S1
29	Bithionol	4.82	10.5	--	--	--	--	S1
30	Choline	13.9	--	--	--	--	--	S1
31	P-Kresole	10.26	--	--	--	--	--	S1
32	Dinoseb	4.62	--	--	--	--	--	S1
33	Ethanol	15.5	--	--	--	--	--	S1
34	Adrenaline	8.66	9.95	--	--	--	--	S1
35	Glycerol	14.15	--	--	--	--	--	S1
36	4-Hydroxybenzonitrile	7.97	--	--	--	--	--	S1
37	p-Hydroquinone	9.85	11.4	--	--	--	--	S1
38	2-Hydroxybiphenyl	10.01	--	--	--	--	--	S1
39	2-Methoxyphenol	9.98	--	--	--	--	--	S1
40	L-Dopa/Levodopa	2.32	8.72	9.96	11.79	--	--	S1
41	1-Naphthol	9.39	--	--	--	--	--	S1
42	Phenol red	7.9	--	--	--	--	--	S1
43	Salicylaldehyde	8.37	--	--	--	--	--	S1
44	Aniline	4.87	--	--	--	--	--	S1
45	Chlorpromazine	9.3	--	--	--	--	--	S2
46	Barbituric acid	--	--	4.01	--	--	--	S1
47	Amitriptyline	9.4	--	--	--	--	--	S1
48	Diazepam/Valium	--	3.4	--	--	--	--	S1
49	Arecoline	6.84	--	--	--	--	--	S1
50	Benzylamine	9.34	--	--	--	--	--	S1
51	Brucine	--	8.22	--	--	--	--	S4
52	Butylamine	10.6	--	--	--	--	--	S1
53	Clonazepam	--	--	1.5	10.5	--	--	S1
54	Dibenzepin	8.25	--	--	--	--	--	S1
55	Dibutylamine	11.25	--	--	--	--	--	S1
56	Pyridine	5.23	--	--	--	--	--	S1
57	Physostigmine	--	--	6.12	12.24	--	--	S1
58	l-Ornithine	1.71	8.69	10.76	--	--	--	S1
59	2-Fluorophenol	8.73	--	--	--	--	--	S1
60	2,4-Dinitrophenol	4.07	--	--	--	--	--	S1
61	Chlorothiazide	--	--	--	6.5	9.5	--	S2
62	Benzenethiol	6.62	--	--	--	--	--	S1
63	Thioacetic acid	3.33	--	--	--	--	--	S1
64	1-Butanethiol	10.78	--	--	--	--	--	S5
65	Methanethiol	10.33	--	--	--	--	--	S1
66	Phenylmethanthiol	9.43	--	--	--	--	--	S1
67	Ethanethiol	10.61	--	--	--	--	--	S6
68	Thioglycolic acid	3.68	--	--	--	--	--	S1
69	4-Nitrothiophenol	4.5	--	--	--	--	--	S7
70	2-Propanethiol	10.86	--	--	--	--	--	S3
71	Methanol	15.5	--	--	--	--	--	S1
72	Dimethylamine	10.73	--	--	--	--	--	S1
73	Pentafluorothiophenol	2.68	--	--	--	--	--	S7
74	Acridine	5.58	--	--	--	--	--	S1
75	Adenine	--	--	--	--	4.3	9.83	S1
76	Amiodarone	6.56	--	--	--	--	--	S1
77	Apomorphine	7	8.92	--	--	--	--	S1
78	Azetidine	11.29	--	--	--	--	--	S1
79	1H-Benzimidazole	--	5.53	--	--	--	--	S1
80	2-Benzylpyridine	5.13	--	--	--	--	--	S1
81	4-Bromo-N,N-dimethylaniline	4.23	--	--	--	--	--	S1
82	3-Bromopyridine	2.84	--	--	--	--	--	S1
83	3-Bromoquinoline	2.69	--	--	--	--	--	S1
84	N-Butylcyclohexylamine	11.23	--	--	--	--	--	S1
85	Piperidine	11.123	--	--	--	--	--	S1
86	Pilocarpine	--	6.88	--	--	--	--	S8
87	Nicotine	3.12	8.02	--	--	--	--	S9
88	Lycodine	3.97	8.08	--	--	--	--	S1
89	Isoquinoline	5.4	--	--	--	--	--	S1
90	N-Ethylaniline	5.12	--	--	--	--	--	S1
91	Histamine	--	--	6.04	9.75	--	--	S1
92	Protriptyline	8.2	--	--	--	--	--	S1
95	N-ethylmorpholine	7.67	--	--	--	--	--	S1
96	Furethidine	7.48	--	--	--	--	--	S1
97	Ketamine	7.5	--	--	--	--	--	S1
98	N-Allylaniline	4.17	--	--	--	--	--	S10
99	N-Methylmethoxyamine	4.75	--	--	--	--	--	S11
100	4-bromo-N-tert-butylaniline	5.93	--	--	--	--	--	S10
101	Piperazine	5.33	9.73	--	--	--	--	S1
102	N-methyl-N-n-propylaniline	5.67	--	--	--	--	--	S10
103	N-chloro-N-methylmethanamine	0.46	--	--	--	--	--	S10
104	N-chloro-N-ethylmethanamine	1.02	--	--	--	--	--	S10
105	Chloric acid	-1	--	--	--	--	--	S1
106	Perchloric acid	-10	--	--	--	--	--	S1
107	Chromic acid	-0.8	5.9	--	--	--	--	S1
108	Water	14	--	--	--	--	--	–
109	Phosphoric acid	2.13	7.2	12.36	--	--	--	S1
110	Sulfuric acid	-3	1.92	--	--	--	--	S1
111	Vanadic acid	2.6	7.92	13.27	--	--	--	S1
112	Arsenic acid	2.19	6.94	11.5	--	--	--	S1
113	Selenic acid	-3	1.9	--	--	--	--	S1
114	Ammonia	9.25	--	--	--	--	--	S1
115	Nitric acid	-1.32	--	--	--	--	--	S1
Test Set
T1	Propranolol	9.49	--	--	--	--	--	S8
T2	Alphaprodine	8.7	--	--	--	--	--	S12
T3	Morphine	8.21	9.85	--	--	--	--	S1
T4	Ibuprofen	4.51	--	--	--	--	--	S8
T5	Cyclizine	2.16	8.05	--	--	--	--	S13
T6	Scopolamine	7.81	--	--	--	--	--	S14
T7	Naloxone	7.94	--	--	--	--	--	S15
T8	Dimercaprol	8.62	10.57	--	--	--	--	S3
T9	Valproic acid	4.6	--	--	--	--	--	S6
T10	Dapsone	0.52	1.97	--	--	--	--	S16
T11	Ethambutol	6.35	9.35	--	--	--	--	S17
T12	Ciprofloxacin	--	--	6.09	8.74	--	--	S18
T13	Metronidazole	--	2.38	--	--	--	--	S19
T14	Artesunic acid	4.6	--	--	--	--	--	S20
T15	Chloroquine	--	--	8.8	--	--	--	S21
T16	Mefloquine	8.5	--	--	--	--	--	S22
T17	Pyrimethamine	7.34	--	--	--	--	--	S10
T18	Bendamustine	--	0.88	4.17	6.94	--	--	S23
T19	Chlorambucile	1.3	5.8	--	--	--	--	S24
T20	Warfarin	5.87	--	--	--	--	--	S25

[truncated: 12 more sheets: pKa - Experimental Non-aqueous, pKa Water - PBE0-SMD, pKa Water - B97D-SMD, pKa Water - M06-2X-SMD, pKa Water - PM7-SMD, pKa Water - MP2-SMD, pKa Water - PBE0-PCM, pKa - Non-aqueous M06-2X-SMD, Tautomer Check, TotalGibbsFreeEnergy Water, TotalGibbsFreeEnergy All solvents, TotalGibbsFreeEnergy Tautomers]
