# Supplementary material for: How to Predict the pKa of Any Compound in Any Solvent
Source: ACS Omega. 2022 May 9;7(20):17369–83. doi: 10.1021/acsomega.2c01393 (PMC9134414; doi:10.1021/acsomega.2c01393)
Supplement: Supplementary file 3 — ao2c01393_si_003.zip [file ao2c01393_si_003.zip]

Archive with 17,770 entries (4,082 files):
- Structures/
- Structures/Non-aqueous/
- Structures/Non-aqueous/1,2-Dichlorethane/
- Structures/Non-aqueous/1,2-Dichlorethane/Comp1/
- Structures/Non-aqueous/1,2-Dichlorethane/Comp1/0H/
- Structures/Non-aqueous/1,2-Dichlorethane/Comp1/0H/g16_input_0_LG.txt
- Structures/Non-aqueous/1,2-Dichlorethane/Comp1/1H/
- Structures/Non-aqueous/1,2-Dichlorethane/Comp1/1H/g16_input_0_LG.txt
- Structures/Non-aqueous/1,2-Dichlorethane/Comp2/
- Structures/Non-aqueous/1,2-Dichlorethane/Comp2/0H/
- Structures/Non-aqueous/1,2-Dichlorethane/Comp2/0H/g16_input_0_LG.txt
- Structures/Non-aqueous/1,2-Dichlorethane/Comp2/0H/step2/
- Structures/Non-aqueous/1,2-Dichlorethane/Comp2/0H/step2/g16_input_0_LG.txt
- Structures/Non-aqueous/1,2-Dichlorethane/Comp2/1H/
- Structures/Non-aqueous/1,2-Dichlorethane/Comp2/1H/g16_input_0_LG.txt
- Structures/Non-aqueous/1,2-Dichlorethane/Comp2/2H/
- Structures/Non-aqueous/1,2-Dichlorethane/Comp2/2H/g16_input_0_LG.txt
- Structures/Non-aqueous/1,2-Dichlorethane/Comp24/
- Structures/Non-aqueous/1,2-Dichlorethane/Comp24/0H/
- Structures/Non-aqueous/1,2-Dichlorethane/Comp24/0H/g16_input_0_LG.txt
- Structures/Non-aqueous/1,2-Dichlorethane/Comp24/1H/
- Structures/Non-aqueous/1,2-Dichlorethane/Comp24/1H/g16_input_0_LG.txt
- Structures/Non-aqueous/1,2-Dichlorethane/Comp3/
- Structures/Non-aqueous/1,2-Dichlorethane/Comp3/0H/
- Structures/Non-aqueous/1,2-Dichlorethane/Comp3/0H/g16_input_0_LG.txt
- Structures/Non-aqueous/1,2-Dichlorethane/Comp3/1H/
- Structures/Non-aqueous/1,2-Dichlorethane/Comp3/1H/g16_input_0_LG.txt
- Structures/Non-aqueous/1,2-Dichlorethane/Comp3/2H/
- Structures/Non-aqueous/1,2-Dichlorethane/Comp3/2H/g16_input_0_LG.txt
- Structures/Non-aqueous/1,2-Dichlorethane/Comp31/
- Structures/Non-aqueous/1,2-Dichlorethane/Comp31/0H/
- Structures/Non-aqueous/1,2-Dichlorethane/Comp31/0H/g16_input_0_LG.txt
- Structures/Non-aqueous/1,2-Dichlorethane/Comp31/1H/
- Structures/Non-aqueous/1,2-Dichlorethane/Comp31/1H/g16_input_0_LG.txt
- Structures/Non-aqueous/1,2-Dichlorethane/Comp33/
- Structures/Non-aqueous/1,2-Dichlorethane/Comp33/0H/
- Structures/Non-aqueous/1,2-Dichlorethane/Comp33/0H/g16_input_0_LG.txt
- Structures/Non-aqueous/1,2-Dichlorethane/Comp33/1H/
- Structures/Non-aqueous/1,2-Dichlorethane/Comp33/1H/g16_input_0_LG.txt
- Structures/Non-aqueous/1,2-Dichlorethane/Comp4/
- Structures/Non-aqueous/1,2-Dichlorethane/Comp4/0H/
- Structures/Non-aqueous/1,2-Dichlorethane/Comp4/0H/g16_input_0_LG.txt
- Structures/Non-aqueous/1,2-Dichlorethane/Comp4/1H/
- Structures/Non-aqueous/1,2-Dichlorethane/Comp4/1H/g16_input_0_LG.txt
- Structures/Non-aqueous/1,2-Dichlorethane/Comp41/
- Structures/Non-aqueous/1,2-Dichlorethane/Comp41/0H/
- Structures/Non-aqueous/1,2-Dichlorethane/Comp41/0H/g16_input_0_LG.txt
- Structures/Non-aqueous/1,2-Dichlorethane/Comp41/1H/
- Structures/Non-aqueous/1,2-Dichlorethane/Comp41/1H/g16_input_0_LG.txt
- Structures/Non-aqueous/1,2-Dichlorethane/Comp44/
- Structures/Non-aqueous/1,2-Dichlorethane/Comp44/0H/
- Structures/Non-aqueous/1,2-Dichlorethane/Comp44/0H/g16_input_0_LG.txt
- Structures/Non-aqueous/1,2-Dichlorethane/Comp44/1H/
- Structures/Non-aqueous/1,2-Dichlorethane/Comp44/1H/g16_input_0_LG.txt
- Structures/Non-aqueous/1,2-Dichlorethane/Comp5/
- Structures/Non-aqueous/1,2-Dichlorethane/Comp5/0H/
- Structures/Non-aqueous/1,2-Dichlorethane/Comp5/0H/g16_input_0_LG.txt
- Structures/Non-aqueous/1,2-Dichlorethane/Comp5/1H/
- Structures/Non-aqueous/1,2-Dichlorethane/Comp5/1H/g16_input_0_LG.txt
- Structures/Non-aqueous/1,2-Dichlorethane/Comp50/
- Structures/Non-aqueous/1,2-Dichlorethane/Comp50/0H/
- Structures/Non-aqueous/1,2-Dichlorethane/Comp50/0H/g16_input_0_LG.txt
- Structures/Non-aqueous/1,2-Dichlorethane/Comp50/1H/
- Structures/Non-aqueous/1,2-Dichlorethane/Comp50/1H/g16_input_0_LG.txt
- Structures/Non-aqueous/1,2-Dichlorethane/Comp52/
- Structures/Non-aqueous/1,2-Dichlorethane/Comp52/0H/
- Structures/Non-aqueous/1,2-Dichlorethane/Comp52/0H/g16_input_0_LG.txt
- Structures/Non-aqueous/1,2-Dichlorethane/Comp52/1H/
- Structures/Non-aqueous/1,2-Dichlorethane/Comp52/1H/g16_input_0_LG.txt
- Structures/Non-aqueous/1,2-Dichlorethane/Comp55/
- Structures/Non-aqueous/1,2-Dichlorethane/Comp55/0H/
- Structures/Non-aqueous/1,2-Dichlorethane/Comp55/0H/g16_input_0_LG.txt
- Structures/Non-aqueous/1,2-Dichlorethane/Comp55/1H/
- Structures/Non-aqueous/1,2-Dichlorethane/Comp55/1H/g16_input_0_LG.txt
- Structures/Non-aqueous/1,2-Dichlorethane/Comp56/
- Structures/Non-aqueous/1,2-Dichlorethane/Comp56/0H/
- Structures/Non-aqueous/1,2-Dichlorethane/Comp56/0H/g16_input_0_LG.txt
- Structures/Non-aqueous/1,2-Dichlorethane/Comp56/1H/
- Structures/Non-aqueous/1,2-Dichlorethane/Comp56/1H/g16_input_0_LG.txt
- Structures/Non-aqueous/1,2-Dichlorethane/Comp59/
- Structures/Non-aqueous/1,2-Dichlorethane/Comp59/0H/
- Structures/Non-aqueous/1,2-Dichlorethane/Comp59/0H/g16_input_0_LG.txt
- Structures/Non-aqueous/1,2-Dichlorethane/Comp59/1H/
- Structures/Non-aqueous/1,2-Dichlorethane/Comp59/1H/g16_input_0_LG.txt
- Structures/Non-aqueous/1,2-Dichlorethane/Comp60/
- Structures/Non-aqueous/1,2-Dichlorethane/Comp60/0H/
- Structures/Non-aqueous/1,2-Dichlorethane/Comp60/0H/g16_input_0_LG.txt
- Structures/Non-aqueous/1,2-Dichlorethane/Comp60/1H/
- Structures/Non-aqueous/1,2-Dichlorethane/Comp60/1H/g16_input_0_LG.txt
- Structures/Non-aqueous/1,2-Dichlorethane/Comp71/
- Structures/Non-aqueous/1,2-Dichlorethane/Comp71/0H/
- Structures/Non-aqueous/1,2-Dichlorethane/Comp71/0H/g16_input_0_LG.txt
- Structures/Non-aqueous/1,2-Dichlorethane/Comp71/1H/
- Structures/Non-aqueous/1,2-Dichlorethane/Comp71/1H/g16_input_0_LG.txt
- Structures/Non-aqueous/1,2-Dichlorethane/Comp72/
- Structures/Non-aqueous/1,2-Dichlorethane/Comp72/0H/
- Structures/Non-aqueous/1,2-Dichlorethane/Comp72/0H/g16_input_0_LG.txt
- Structures/Non-aqueous/1,2-Dichlorethane/Comp72/1H/
- Structures/Non-aqueous/1,2-Dichlorethane/Comp72/1H/g16_input_0_LG.txt
- Structures/Non-aqueous/1,2-Dichlorethane/Comp8/
- Structures/Non-aqueous/1,2-Dichlorethane/Comp8/0H/
- Structures/Non-aqueous/1,2-Dichlorethane/Comp8/0H/g16_input_0_LG.txt
- Structures/Non-aqueous/1,2-Dichlorethane/Comp8/1H/
- Structures/Non-aqueous/1,2-Dichlorethane/Comp8/1H/g16_input_0_LG.txt
- Structures/Non-aqueous/1,2-Dichlorethane/Comp85/
- Structures/Non-aqueous/1,2-Dichlorethane/Comp85/0H/
- Structures/Non-aqueous/1,2-Dichlorethane/Comp85/0H/g16_input_0_LG.txt
- Structures/Non-aqueous/1,2-Dichlorethane/Comp85/1H/
- Structures/Non-aqueous/1,2-Dichlorethane/Comp85/1H/g16_input_0_LG.txt
- Structures/Non-aqueous/1,2-Dichlorethane/Comp9/
- Structures/Non-aqueous/1,2-Dichlorethane/Comp9/0H/
- Structures/Non-aqueous/1,2-Dichlorethane/Comp9/0H/g16_input_0_LG.txt
- Structures/Non-aqueous/1,2-Dichlorethane/Comp9/1H/
- Structures/Non-aqueous/1,2-Dichlorethane/Comp9/1H/g16_input_0_LG.txt
- Structures/Non-aqueous/1,2-Dichlorethane/Comp90/
- Structures/Non-aqueous/1,2-Dichlorethane/Comp90/0H/
- Structures/Non-aqueous/1,2-Dichlorethane/Comp90/0H/g16_input_0_LG.txt
- Structures/Non-aqueous/1,2-Dichlorethane/Comp90/1H/
- Structures/Non-aqueous/1,2-Dichlorethane/Comp90/1H/g16_input_0_LG.txt
- Structures/Non-aqueous/1,2-Dichlorethane/NA-1/
- Structures/Non-aqueous/1,2-Dichlorethane/NA-1/0H/
- Structures/Non-aqueous/1,2-Dichlorethane/NA-1/0H/g16_input_0_LG.txt
- Structures/Non-aqueous/1,2-Dichlorethane/NA-1/0H/step2/
- Structures/Non-aqueous/1,2-Dichlorethane/NA-1/0H/step2/SP/
- Structures/Non-aqueous/1,2-Dichlorethane/NA-1/0H/step2/SP/g16_input_0_LG.txt
- Structures/Non-aqueous/1,2-Dichlorethane/NA-1/0H/step2/g16_input_0_LG.txt
- Structures/Non-aqueous/1,2-Dichlorethane/NA-1/1H/
- Structures/Non-aqueous/1,2-Dichlorethane/NA-1/1H/g16_input_0_LG.txt
- Structures/Non-aqueous/1,2-Dichlorethane/NA-10/
- Structures/Non-aqueous/1,2-Dichlorethane/NA-10/0H/
- Structures/Non-aqueous/1,2-Dichlorethane/NA-10/0H/g16_input_0_LG.txt
- Structures/Non-aqueous/1,2-Dichlorethane/NA-10/1H/
- Structures/Non-aqueous/1,2-Dichlorethane/NA-10/1H/g16_input_0_LG.txt
- Structures/Non-aqueous/1,2-Dichlorethane/NA-100/
- Structures/Non-aqueous/1,2-Dichlorethane/NA-100/0-1H/
- Structures/Non-aqueous/1,2-Dichlorethane/NA-100/0-1H/g16_input_0_LG.txt
- Structures/Non-aqueous/1,2-Dichlorethane/NA-100/0H/
- Structures/Non-aqueous/1,2-Dichlorethane/NA-100/0H/g16_input_0_LG.txt
- Structures/Non-aqueous/1,2-Dichlorethane/NA-100/1H/
- Structures/Non-aqueous/1,2-Dichlorethane/NA-100/1H/g16_input_0_LG.txt
- Structures/Non-aqueous/1,2-Dichlorethane/NA-101/
- Structures/Non-aqueous/1,2-Dichlorethane/NA-101/0H/
- Structures/Non-aqueous/1,2-Dichlorethane/NA-101/0H/g16_input_0_LG.txt
- Structures/Non-aqueous/1,2-Dichlorethane/NA-101/1H/
- Structures/Non-aqueous/1,2-Dichlorethane/NA-101/1H/g16_input_0_LG.txt
- Structures/Non-aqueous/1,2-Dichlorethane/NA-102/
- Structures/Non-aqueous/1,2-Dichlorethane/NA-102/0-1H/
- Structures/Non-aqueous/1,2-Dichlorethane/NA-102/0-1H/g16_input_0_LG.txt
- Structures/Non-aqueous/1,2-Dichlorethane/NA-102/0H/
- Structures/Non-aqueous/1,2-Dichlorethane/NA-102/0H/g16_input_0_LG.txt
- Structures/Non-aqueous/1,2-Dichlorethane/NA-102/1H/
- Structures/Non-aqueous/1,2-Dichlorethane/NA-102/1H/g16_input_0_LG.txt
- Structures/Non-aqueous/1,2-Dichlorethane/NA-103/
- Structures/Non-aqueous/1,2-Dichlorethane/NA-103/0H/
- Structures/Non-aqueous/1,2-Dichlorethane/NA-103/0H/g16_input_0_LG.txt
- Structures/Non-aqueous/1,2-Dichlorethane/NA-103/1H/
- Structures/Non-aqueous/1,2-Dichlorethane/NA-103/1H/g16_input_0_LG.txt
- Structures/Non-aqueous/1,2-Dichlorethane/NA-104/
- Structures/Non-aqueous/1,2-Dichlorethane/NA-104/0H/
- Structures/Non-aqueous/1,2-Dichlorethane/NA-104/0H/g16_input_0_LG.txt
- Structures/Non-aqueous/1,2-Dichlorethane/NA-104/1H/
- Structures/Non-aqueous/1,2-Dichlorethane/NA-104/1H/g16_input_0_LG.txt
- Structures/Non-aqueous/1,2-Dichlorethane/NA-105/
- Structures/Non-aqueous/1,2-Dichlorethane/NA-105/0H/
- Structures/Non-aqueous/1,2-Dichlorethane/NA-105/0H/g16_input_0_LG.txt
- Structures/Non-aqueous/1,2-Dichlorethane/NA-105/1H/
- Structures/Non-aqueous/1,2-Dichlorethane/NA-105/1H/g16_input_0_LG.txt
- Structures/Non-aqueous/1,2-Dichlorethane/NA-106/
- Structures/Non-aqueous/1,2-Dichlorethane/NA-106/0H/
- Structures/Non-aqueous/1,2-Dichlorethane/NA-106/0H/g16_input_0_LG.txt
- Structures/Non-aqueous/1,2-Dichlorethane/NA-106/1H/
- Structures/Non-aqueous/1,2-Dichlorethane/NA-106/1H/g16_input_0_LG.txt
- Structures/Non-aqueous/1,2-Dichlorethane/NA-107/
- Structures/Non-aqueous/1,2-Dichlorethane/NA-107/0H/
- Structures/Non-aqueous/1,2-Dichlorethane/NA-107/0H/g16_input_0_LG.txt
- Structures/Non-aqueous/1,2-Dichlorethane/NA-107/1H/
- Structures/Non-aqueous/1,2-Dichlorethane/NA-107/1H/g16_input_0_LG.txt
- Structures/Non-aqueous/1,2-Dichlorethane/NA-108/
- Structures/Non-aqueous/1,2-Dichlorethane/NA-108/0H/
- Structures/Non-aqueous/1,2-Dichlorethane/NA-108/0H/g16_input_0_LG.txt
- Structures/Non-aqueous/1,2-Dichlorethane/NA-108/1H/
- Structures/Non-aqueous/1,2-Dichlorethane/NA-108/1H/g16_input_0_LG.txt
- Structures/Non-aqueous/1,2-Dichlorethane/NA-109/
- Structures/Non-aqueous/1,2-Dichlorethane/NA-109/0H/
- Structures/Non-aqueous/1,2-Dichlorethane/NA-109/0H/g16_input_0_LG.txt
- Structures/Non-aqueous/1,2-Dichlorethane/NA-109/1H/
- Structures/Non-aqueous/1,2-Dichlorethane/NA-109/1H/g16_input_0_LG.txt
- Structures/Non-aqueous/1,2-Dichlorethane/NA-11/
- Structures/Non-aqueous/1,2-Dichlorethane/NA-11/0H/
- Structures/Non-aqueous/1,2-Dichlorethane/NA-11/0H/g16_input_0_LG.txt
- Structures/Non-aqueous/1,2-Dichlorethane/NA-11/1H/
- Structures/Non-aqueous/1,2-Dichlorethane/NA-11/1H/g16_input_0_LG.txt
- Structures/Non-aqueous/1,2-Dichlorethane/NA-110/
- Structures/Non-aqueous/1,2-Dichlorethane/NA-110/0H/
- Structures/Non-aqueous/1,2-Dichlorethane/NA-110/0H/g16_input_0_LG.txt
- Structures/Non-aqueous/1,2-Dichlorethane/NA-110/1H/
- Structures/Non-aqueous/1,2-Dichlorethane/NA-110/1H/g16_input_0_LG.txt
- Structures/Non-aqueous/1,2-Dichlorethane/NA-111/
- Structures/Non-aqueous/1,2-Dichlorethane/NA-111/0H/
- Structures/Non-aqueous/1,2-Dichlorethane/NA-111/0H/g16_input_0_LG.txt
- Structures/Non-aqueous/1,2-Dichlorethane/NA-111/1H/
- Structures/Non-aqueous/1,2-Dichlorethane/NA-111/1H/g16_input_0_LG.txt
- Structures/Non-aqueous/1,2-Dichlorethane/NA-112/
- Structures/Non-aqueous/1,2-Dichlorethane/NA-112/0H/
- Structures/Non-aqueous/1,2-Dichlorethane/NA-112/0H/g16_input_0_LG.txt
- Structures/Non-aqueous/1,2-Dichlorethane/NA-112/1H/
- Structures/Non-aqueous/1,2-Dichlorethane/NA-112/1H/g16_input_0_LG.txt
- Structures/Non-aqueous/1,2-Dichlorethane/NA-113/
- Structures/Non-aqueous/1,2-Dichlorethane/NA-113/0H/
- Structures/Non-aqueous/1,2-Dichlorethane/NA-113/0H/g16_input_0_LG.txt
- Structures/Non-aqueous/1,2-Dichlorethane/NA-113/1H/
- Structures/Non-aqueous/1,2-Dichlorethane/NA-113/1H/g16_input_0_LG.txt
- Structures/Non-aqueous/1,2-Dichlorethane/NA-114/
- Structures/Non-aqueous/1,2-Dichlorethane/NA-114/0H/
- Structures/Non-aqueous/1,2-Dichlorethane/NA-114/0H/g16_input_0_LG.txt
- Structures/Non-aqueous/1,2-Dichlorethane/NA-114/0H/step2/
- Structures/Non-aqueous/1,2-Dichlorethane/NA-114/0H/step2/g16_input_0_LG.txt
- Structures/Non-aqueous/1,2-Dichlorethane/NA-114/1H/
- Structures/Non-aqueous/1,2-Dichlorethane/NA-114/1H/g16_input_0_LG.txt
- Structures/Non-aqueous/1,2-Dichlorethane/NA-115/
- Structures/Non-aqueous/1,2-Dichlorethane/NA-115/0H/
- Structures/Non-aqueous/1,2-Dichlorethane/NA-115/0H/g16_input_0_LG.txt
- Structures/Non-aqueous/1,2-Dichlorethane/NA-115/1H/
- Structures/Non-aqueous/1,2-Dichlorethane/NA-115/1H/g16_input_0_LG.txt
- Structures/Non-aqueous/1,2-Dichlorethane/NA-116/
- Structures/Non-aqueous/1,2-Dichlorethane/NA-116/0-1H/
- Structures/Non-aqueous/1,2-Dichlorethane/NA-116/0-1H/g16_input_0_LG.txt
- Structures/Non-aqueous/1,2-Dichlorethane/NA-116/0H/
- Structures/Non-aqueous/1,2-Dichlorethane/NA-116/0H/g16_input_0_LG.txt
- Structures/Non-aqueous/1,2-Dichlorethane/NA-116/1H/
- Structures/Non-aqueous/1,2-Dichlorethane/NA-116/1H/g16_input_0_LG.txt
- Structures/Non-aqueous/1,2-Dichlorethane/NA-117/
- Structures/Non-aqueous/1,2-Dichlorethane/NA-117/0H/
- Structures/Non-aqueous/1,2-Dichlorethane/NA-117/0H/g16_input_0_LG.txt
- Structures/Non-aqueous/1,2-Dichlorethane/NA-117/1H/
- Structures/Non-aqueous/1,2-Dichlorethane/NA-117/1H/g16_input_0_LG.txt
- Structures/Non-aqueous/1,2-Dichlorethane/NA-118/
- Structures/Non-aqueous/1,2-Dichlorethane/NA-118/0H/
- Structures/Non-aqueous/1,2-Dichlorethane/NA-118/0H/g16_input_0_LG.txt
- Structures/Non-aqueous/1,2-Dichlorethane/NA-118/1H/
- Structures/Non-aqueous/1,2-Dichlorethane/NA-118/1H/g16_input_0_LG.txt
- Structures/Non-aqueous/1,2-Dichlorethane/NA-119/
- Structures/Non-aqueous/1,2-Dichlorethane/NA-119/0-1H/
- Structures/Non-aqueous/1,2-Dichlorethane/NA-119/0-1H/g16_input_0_LG.txt
- Structures/Non-aqueous/1,2-Dichlorethane/NA-119/0-1H/step2/
- Structures/Non-aqueous/1,2-Dichlorethane/NA-119/0-1H/step2/g16_input_0_LG.txt
- Structures/Non-aqueous/1,2-Dichlorethane/NA-119/0H/
- Structures/Non-aqueous/1,2-Dichlorethane/NA-119/0H/g16_input_0_LG.txt
- Structures/Non-aqueous/1,2-Dichlorethane/NA-119/1H/
- Structures/Non-aqueous/1,2-Dichlorethane/NA-119/1H/g16_input_0_LG.txt
- Structures/Non-aqueous/1,2-Dichlorethane/NA-119/1H/step2/
- Structures/Non-aqueous/1,2-Dichlorethane/NA-119/1H/step2/g16_input_0_LG.txt
- Structures/Non-aqueous/1,2-Dichlorethane/NA-119/1H/step2/step3/
- Structures/Non-aqueous/1,2-Dichlorethane/NA-119/1H/step2/step3/g16_input_0_LG.txt
- Structures/Non-aqueous/1,2-Dichlorethane/NA-12/
- Structures/Non-aqueous/1,2-Dichlorethane/NA-12/0H/
- Structures/Non-aqueous/1,2-Dichlorethane/NA-12/0H/g16_input_0_LG.txt
- Structures/Non-aqueous/1,2-Dichlorethane/NA-12/1H/
- Structures/Non-aqueous/1,2-Dichlorethane/NA-12/1H/g16_input_0_LG.txt
- Structures/Non-aqueous/1,2-Dichlorethane/NA-120/
- Structures/Non-aqueous/1,2-Dichlorethane/NA-120/0H/
- Structures/Non-aqueous/1,2-Dichlorethane/NA-120/0H/g16_input_0_LG.txt
- Structures/Non-aqueous/1,2-Dichlorethane/NA-120/1H/
- Structures/Non-aqueous/1,2-Dichlorethane/NA-120/1H/g16_input_0_LG.txt
- Structures/Non-aqueous/1,2-Dichlorethane/NA-13/
- Structures/Non-aqueous/1,2-Dichlorethane/NA-13/0H/
- Structures/Non-aqueous/1,2-Dichlorethane/NA-13/0H/g16_input_0_LG.txt
- Structures/Non-aqueous/1,2-Dichlorethane/NA-13/1H/
- Structures/Non-aqueous/1,2-Dichlorethane/NA-13/1H/g16_input_0_LG.txt
- Structures/Non-aqueous/1,2-Dichlorethane/NA-14/
- Structures/Non-aqueous/1,2-Dichlorethane/NA-14/0H/
- Structures/Non-aqueous/1,2-Dichlorethane/NA-14/0H/g16_input_0_LG.txt
- Structures/Non-aqueous/1,2-Dichlorethane/NA-14/1H/
- Structures/Non-aqueous/1,2-Dichlorethane/NA-14/1H/g16_input_0_LG.txt
- Structures/Non-aqueous/1,2-Dichlorethane/NA-15/
- Structures/Non-aqueous/1,2-Dichlorethane/NA-15/0H/
- Structures/Non-aqueous/1,2-Dichlorethane/NA-15/0H/g16_input_0_LG.txt
- Structures/Non-aqueous/1,2-Dichlorethane/NA-15/1H/
- Structures/Non-aqueous/1,2-Dichlorethane/NA-15/1H/g16_input_0_LG.txt
- Structures/Non-aqueous/1,2-Dichlorethane/NA-16/
- Structures/Non-aqueous/1,2-Dichlorethane/NA-16/0H/
- Structures/Non-aqueous/1,2-Dichlorethane/NA-16/0H/g16_input_0_LG.txt
- Structures/Non-aqueous/1,2-Dichlorethane/NA-16/1H/
- Structures/Non-aqueous/1,2-Dichlorethane/NA-16/1H/g16_input_0_LG.txt
- Structures/Non-aqueous/1,2-Dichlorethane/NA-17/
- Structures/Non-aqueous/1,2-Dichlorethane/NA-17/0H/
- Structures/Non-aqueous/1,2-Dichlorethane/NA-17/0H/g16_input_0_LG.txt
- Structures/Non-aqueous/1,2-Dichlorethane/NA-17/1H/
- Structures/Non-aqueous/1,2-Dichlorethane/NA-17/1H/g16_input_0_LG.txt
- Structures/Non-aqueous/1,2-Dichlorethane/NA-18/
- Structures/Non-aqueous/1,2-Dichlorethane/NA-18/0H/
- Structures/Non-aqueous/1,2-Dichlorethane/NA-18/0H/g16_input_0_LG.txt
- Structures/Non-aqueous/1,2-Dichlorethane/NA-18/1H/
- Structures/Non-aqueous/1,2-Dichlorethane/NA-18/1H/g16_input_0_LG.txt
- Structures/Non-aqueous/1,2-Dichlorethane/NA-19/
- Structures/Non-aqueous/1,2-Dichlorethane/NA-19/0H/
- Structures/Non-aqueous/1,2-Dichlorethane/NA-19/0H/g16_input_0_LG.txt
- Structures/Non-aqueous/1,2-Dichlorethane/NA-19/1H/
- Structures/Non-aqueous/1,2-Dichlorethane/NA-19/1H/g16_input_0_LG.txt
- Structures/Non-aqueous/1,2-Dichlorethane/NA-2/
[truncated: 9,700 more entries]
