# Supplementary material for: How to Predict the pKa of Any Compound in Any Solvent
Source: ACS Omega. 2022 May 9;7(20):17369–83. doi: 10.1021/acsomega.2c01393 (PMC9134414; doi:10.1021/acsomega.2c01393)
Supplement: Supplementary file 3 — ao2c01393_si_003.zip [file ao2c01393_si_003.zip › Structures/Non-aqueous/1,2-Dichlorethane/Comp1/0H/g16_input_0_LG.txt]

7
 
C               -1.343699           -0.053601           -0.000236
H               -1.726490            0.483958           -0.871696
H               -1.723395            0.458118            0.888173
H               -1.716934           -1.077885           -0.013733
C                0.194144           -0.000043           -0.000364
O                0.698046            1.148511            0.000057
O                0.809972           -1.091302            0.000049
