# Supplementary material for: How to Predict the pKa of Any Compound in Any Solvent
Source: ACS Omega. 2022 May 9;7(20):17369–83. doi: 10.1021/acsomega.2c01393 (PMC9134414; doi:10.1021/acsomega.2c01393)
Supplement: Supplementary file 3 — ao2c01393_si_003.zip [file ao2c01393_si_003.zip › Structures/Non-aqueous/1,2-Dichlorethane/Comp1/1H/g16_input_0_LG.txt]

8
 
C                1.388241           -0.123397           -0.000073
H                1.658295           -0.713212           -0.878008
H                1.659003           -0.700387            0.886257
H                1.919102            0.824996           -0.006720
C               -0.087521            0.121682           -0.000292
O               -0.788103           -1.024700           -0.000027
O               -0.625235            1.200175            0.000044
H               -1.734012           -0.804905            0.000525
