# Supplementary material for: How to Predict the pKa of Any Compound in Any Solvent
Source: ACS Omega. 2022 May 9;7(20):17369–83. doi: 10.1021/acsomega.2c01393 (PMC9134414; doi:10.1021/acsomega.2c01393)
Supplement: Supplementary file 3 — ao2c01393_si_003.zip [file ao2c01393_si_003.zip › Structures/Non-aqueous/1,2-Dichlorethane/Comp2/0H/g16_input_0_LG.txt]

6
 
C               -0.774628            0.001604            0.000300
O               -1.343184            0.806974            0.776601
O                1.328604           -0.828453            0.764728
O               -1.330072           -0.807817           -0.785230
C                0.777155            0.002000            0.003732
O                1.342757            0.826592           -0.759122
