# Supplementary material for: How to Predict the pKa of Any Compound in Any Solvent
Source: ACS Omega. 2022 May 9;7(20):17369–83. doi: 10.1021/acsomega.2c01393 (PMC9134414; doi:10.1021/acsomega.2c01393)
Supplement: Supplementary file 3 — ao2c01393_si_003.zip [file ao2c01393_si_003.zip › Structures/Non-aqueous/1,2-Dichlorethane/Comp2/0H/step2/g16_input_0_LG.txt]

6
 
C               -0.774127           -0.000024            0.000021
O               -1.338311           -0.829150           -0.756756
O                1.338143            0.829178           -0.756834
O               -1.338111            0.829189            0.756843
C                0.774125           -0.000033           -0.000028
O                1.338280           -0.829175            0.756753
