# Supplementary material for: How to Predict the pKa of Any Compound in Any Solvent
Source: ACS Omega. 2022 May 9;7(20):17369–83. doi: 10.1021/acsomega.2c01393 (PMC9134414; doi:10.1021/acsomega.2c01393)
Supplement: Supplementary file 3 — ao2c01393_si_003.zip [file ao2c01393_si_003.zip › Structures/Non-aqueous/1,2-Dichlorethane/Comp2/1H/g16_input_0_LG.txt]

7
 
C               -0.856567            0.002974           -0.003540
O               -1.340122            0.898946           -0.714673
H                2.254059            0.726191            0.565548
O               -1.403177           -0.831253            0.735702
C                0.681991           -0.103589           -0.067850
O                1.298372           -0.935663           -0.687774
O                1.294102            0.852659            0.649594
