# Supplementary material for: How to Predict the pKa of Any Compound in Any Solvent
Source: ACS Omega. 2022 May 9;7(20):17369–83. doi: 10.1021/acsomega.2c01393 (PMC9134414; doi:10.1021/acsomega.2c01393)
Supplement: Supplementary file 3 — ao2c01393_si_003.zip [file ao2c01393_si_003.zip › Structures/Non-aqueous/1,2-Dichlorethane/Comp2/2H/g16_input_0_LG.txt]

8
 
C                0.770522            0.118570            0.001561
O                1.285309           -1.100938           -0.017827
H               -2.256420           -1.032487            0.015346
O                1.388437            1.141071            0.018969
C               -0.770522            0.118568           -0.001575
O               -1.388431            1.141075           -0.018963
O               -1.285315           -1.100936            0.017829
H                2.256416           -1.032510           -0.015320
