# Supplementary material for: How to Predict the pKa of Any Compound in Any Solvent
Source: ACS Omega. 2022 May 9;7(20):17369–83. doi: 10.1021/acsomega.2c01393 (PMC9134414; doi:10.1021/acsomega.2c01393)
Supplement: Supplementary file 3 — ao2c01393_si_003.zip [file ao2c01393_si_003.zip › Structures/Non-aqueous/1,2-Dichlorethane/Comp24/0H/g16_input_0_LG.txt]

12
 
C               -1.820214            0.000066            0.000233
C               -1.097639            1.198019            0.000055
C                0.289690            1.208113           -0.000335
C                1.067036            0.000136           -0.000406
C                0.289478           -1.208056           -0.000355
C               -1.097619           -1.198149            0.000056
O                2.340605           -0.000138            0.000544
H               -2.903762           -0.000015            0.000704
H               -1.631836            2.144785            0.000116
H                0.829032            2.151529           -0.000422
H                0.829357           -2.151162           -0.000376
H               -1.632033           -2.144797            0.000133
