# Supplementary material for: How to Predict the pKa of Any Compound in Any Solvent
Source: ACS Omega. 2022 May 9;7(20):17369–83. doi: 10.1021/acsomega.2c01393 (PMC9134414; doi:10.1021/acsomega.2c01393)
Supplement: Supplementary file 3 — ao2c01393_si_003.zip [file ao2c01393_si_003.zip › Structures/Non-aqueous/1,2-Dichlorethane/Comp24/1H/g16_input_0_LG.txt]

13
 
C               -1.850875            0.032186            0.000011
C               -1.123035            1.218414           -0.000000
C                0.268924            1.195901           -0.000044
C                0.936672           -0.027603            0.000017
C                0.217422           -1.221951            0.000042
C               -1.171662           -1.185225           -0.000002
O                2.294975           -0.113968           -0.000173
H               -2.933949            0.054626            0.000004
H               -1.637397            2.172789           -0.000006
H                0.838131            2.120393           -0.000100
H                0.756591           -2.162232            0.000099
H               -1.727182           -2.116296            0.000022
H                2.679321            0.772129            0.001214
