# Supplementary material for: How to Predict the pKa of Any Compound in Any Solvent
Source: ACS Omega. 2022 May 9;7(20):17369–83. doi: 10.1021/acsomega.2c01393 (PMC9134414; doi:10.1021/acsomega.2c01393)
Supplement: Supplementary file 3 — ao2c01393_si_003.zip [file ao2c01393_si_003.zip › Structures/Non-aqueous/1,2-Dichlorethane/Comp3/0H/g16_input_0_LG.txt]

16
 
C                2.639621           -0.707944            0.027556
C                2.646157            0.683177           -0.028465
C                1.436823            1.373361           -0.051002
C                0.213109            0.699712           -0.027356
C                0.206320           -0.701923            0.028133
C                1.423872           -1.386925            0.050565
C               -1.079645           -1.525276            0.154179
O               -1.187915           -2.500447           -0.625537
O               -1.862517           -1.186940            1.065893
C               -1.064924            1.535479           -0.153492
O               -1.157269            2.520974            0.615484
O               -1.857640            1.195046           -1.055562
H                3.572836           -1.260606            0.052221
H                3.584511            1.227079           -0.053656
H                1.429877            2.457712           -0.091709
H                1.407509           -2.471220            0.090196
