# Supplementary material for: How to Predict the pKa of Any Compound in Any Solvent
Source: ACS Omega. 2022 May 9;7(20):17369–83. doi: 10.1021/acsomega.2c01393 (PMC9134414; doi:10.1021/acsomega.2c01393)
Supplement: Supplementary file 3 — ao2c01393_si_003.zip [file ao2c01393_si_003.zip › Structures/Non-aqueous/1,2-Dichlorethane/Comp3/1H/g16_input_0_LG.txt]

17
 
C               -2.654621            0.668095           -0.099518
C               -2.640648           -0.721922           -0.102468
C               -1.426553           -1.388104           -0.038270
C               -0.203565           -0.706812            0.006087
C               -0.216645            0.707407            0.008595
C               -1.454610            1.359972           -0.033123
C                0.987974            1.660648            0.049478
O                2.125804            1.208599           -0.323421
O                0.789232            2.819372            0.399803
C                1.009900           -1.636378            0.062975
O                0.842661           -2.806368            0.367006
O                2.172328           -1.160452           -0.249308
H               -3.591671            1.211334           -0.144610
H               -3.565810           -1.284748           -0.149851
H               -1.401421           -2.469880           -0.021686
H               -1.451381            2.441974           -0.012544
H                2.162687           -0.045336           -0.346497
