# Supplementary material for: How to Predict the pKa of Any Compound in Any Solvent
Source: ACS Omega. 2022 May 9;7(20):17369–83. doi: 10.1021/acsomega.2c01393 (PMC9134414; doi:10.1021/acsomega.2c01393)
Supplement: Supplementary file 3 — ao2c01393_si_003.zip [file ao2c01393_si_003.zip › Structures/Non-aqueous/1,2-Dichlorethane/Comp3/2H/g16_input_0_LG.txt]

18
 
C                1.764579           -2.096616           -0.125869
C                2.569973           -0.966808           -0.143567
C                1.992215            0.293858           -0.067964
C                0.608487            0.467820           -0.009773
C               -0.207573           -0.686443           -0.000426
C                0.387375           -1.951383           -0.039796
C               -1.698331           -0.671168            0.010787
O               -2.397960            0.215404           -0.442110
O               -2.231961           -1.764094            0.534406
C                0.195958            1.928522            0.098953
O                0.959052            2.734508            0.570562
O               -0.972122            2.320317           -0.379649
H                2.199340           -3.087495           -0.174123
H                3.647522           -1.060168           -0.206854
H                2.619607            1.175313           -0.052667
H               -0.243346           -2.830023           -0.017950
H               -3.200038           -1.707528            0.455099
H               -1.555254            1.554144           -0.603244
