# Supplementary material for: How to Predict the pKa of Any Compound in Any Solvent
Source: ACS Omega. 2022 May 9;7(20):17369–83. doi: 10.1021/acsomega.2c01393 (PMC9134414; doi:10.1021/acsomega.2c01393)
Supplement: Supplementary file 3 — ao2c01393_si_003.zip [file ao2c01393_si_003.zip › Structures/Non-aqueous/1,2-Dichlorethane/Comp31/0H/g16_input_0_LG.txt]

15
 
C                2.846739           -0.002895            0.002203
C                1.337046            0.004872           -0.001799
C                0.598552            1.192569           -0.001519
C               -0.792150            1.203452           -0.000248
C               -1.569732            0.000329            0.000576
C               -0.786430           -1.202810           -0.000184
C                0.600813           -1.188160           -0.001613
O               -2.846672           -0.005162            0.001487
H                3.240092            1.015709           -0.036601
H                3.253154           -0.546696           -0.856587
H                3.250131           -0.477247            0.902915
H                1.131404            2.141603           -0.002464
H               -1.327448            2.149341           -0.000643
H               -1.319992           -2.149755           -0.000523
H                1.137007           -2.135804           -0.002491
