# Supplementary material for: How to Predict the pKa of Any Compound in Any Solvent
Source: ACS Omega. 2022 May 9;7(20):17369–83. doi: 10.1021/acsomega.2c01393 (PMC9134414; doi:10.1021/acsomega.2c01393)
Supplement: Supplementary file 3 — ao2c01393_si_003.zip [file ao2c01393_si_003.zip › Structures/Non-aqueous/1,2-Dichlorethane/Comp31/1H/g16_input_0_LG.txt]

16
 
C                2.882484           -0.022655            0.001294
C                1.375359           -0.000690           -0.001219
C                0.661802            1.198960           -0.000965
C               -0.729691            1.218959           -0.000117
C               -1.435614            0.020286            0.000441
C               -0.745511           -1.191318           -0.000021
C                0.644759           -1.191746           -0.001076
O               -2.797556            0.085335            0.000782
H                3.287843            0.989460           -0.040281
H                3.268861           -0.579132           -0.856474
H                3.266770           -0.504735            0.904194
H                1.202242            2.140185           -0.001700
H               -1.275726            2.155458           -0.000375
H               -1.297271           -2.126613           -0.000194
H                1.172257           -2.140823           -0.001968
H               -3.166049           -0.807258            0.000523
