# Supplementary material for: How to Predict the pKa of Any Compound in Any Solvent
Source: ACS Omega. 2022 May 9;7(20):17369–83. doi: 10.1021/acsomega.2c01393 (PMC9134414; doi:10.1021/acsomega.2c01393)
Supplement: Supplementary file 3 — ao2c01393_si_003.zip [file ao2c01393_si_003.zip › Structures/Non-aqueous/1,2-Dichlorethane/Comp33/0H/g16_input_0_LG.txt]

8
 
C                1.174579           -0.207594           -0.000017
C               -0.199477            0.492128           -0.000004
O               -1.252662           -0.361451            0.000026
H                2.008122            0.506871           -0.000036
H                1.267038           -0.847405            0.884513
H                1.267012           -0.847419           -0.884541
H               -0.185763            1.186170           -0.880662
H               -0.185733            1.186187            0.880639
