# Supplementary material for: How to Predict the pKa of Any Compound in Any Solvent
Source: ACS Omega. 2022 May 9;7(20):17369–83. doi: 10.1021/acsomega.2c01393 (PMC9134414; doi:10.1021/acsomega.2c01393)
Supplement: Supplementary file 3 — ao2c01393_si_003.zip [file ao2c01393_si_003.zip › Structures/Non-aqueous/1,2-Dichlorethane/Comp33/1H/g16_input_0_LG.txt]

9
 
C                1.220173           -0.221978           -0.000026
C               -0.082090            0.547331           -0.000005
O               -1.150346           -0.396269            0.000035
H                2.067503            0.467230           -0.000050
H                1.289371           -0.856007            0.886884
H                1.289334           -0.856025           -0.886926
H               -0.143754            1.188845           -0.886472
H               -0.143711            1.188869            0.886447
H               -1.984464            0.085122            0.000016
