# Supplementary material for: How to Predict the pKa of Any Compound in Any Solvent
Source: ACS Omega. 2022 May 9;7(20):17369–83. doi: 10.1021/acsomega.2c01393 (PMC9134414; doi:10.1021/acsomega.2c01393)
Supplement: Supplementary file 3 — ao2c01393_si_003.zip [file ao2c01393_si_003.zip › Structures/Non-aqueous/1,2-Dichlorethane/Comp4/0H/g16_input_0_LG.txt]

14
 
H                3.611972           -0.000009            0.000067
C                2.527399           -0.000006            0.000022
C                1.827130            1.204378           -0.027156
H                2.367292            2.144776           -0.050227
C                0.434407            1.201121           -0.023928
H               -0.122785            2.130417           -0.041365
C               -0.276175            0.000002           -0.000093
C               -1.815228            0.000009           -0.000132
O               -2.365960           -1.120568           -0.062893
O               -2.365948            1.120569            0.063047
C                0.434397           -1.201120            0.023850
H               -0.122801           -2.130412            0.041276
C                1.827121           -1.204384            0.027216
H                2.367275           -2.144785            0.050347
