# Supplementary material for: How to Predict the pKa of Any Compound in Any Solvent
Source: ACS Omega. 2022 May 9;7(20):17369–83. doi: 10.1021/acsomega.2c01393 (PMC9134414; doi:10.1021/acsomega.2c01393)
Supplement: Supplementary file 3 — ao2c01393_si_003.zip [file ao2c01393_si_003.zip › Structures/Non-aqueous/1,2-Dichlorethane/Comp4/1H/g16_input_0_LG.txt]

15
 
H                3.643500           -0.076713            0.000023
C                2.559825           -0.045999            0.000013
C                1.832277           -1.233519            0.000108
H                2.347354           -2.186798            0.000194
C                0.442485           -1.198488            0.000093
H               -0.128055           -2.118696            0.000164
C               -0.217387            0.031857           -0.000009
C               -1.702592            0.119899           -0.000008
O               -2.326110            1.152725            0.000037
O               -2.300492           -1.079427           -0.000038
H               -3.261141           -0.938844           -0.000002
C                0.511934            1.221835           -0.000104
H               -0.016801            2.167562           -0.000184
C                1.900096            1.181556           -0.000095
H                2.468132            2.104253           -0.000173
