# Supplementary material for: How to Predict the pKa of Any Compound in Any Solvent
Source: ACS Omega. 2022 May 9;7(20):17369–83. doi: 10.1021/acsomega.2c01393 (PMC9134414; doi:10.1021/acsomega.2c01393)
Supplement: Supplementary file 3 — ao2c01393_si_003.zip [file ao2c01393_si_003.zip › Structures/Non-aqueous/1,2-Dichlorethane/Comp41/0H/g16_input_0_LG.txt]

18
 
C                2.700349           -0.376448           -0.000032
C                2.387062            1.002270            0.000443
C                1.068808            1.398206            0.000365
C                0.014758            0.458421           -0.000051
C                0.325525           -0.932890           -0.000264
C                1.696961           -1.314255           -0.000377
C               -0.720272           -1.893948           -0.000176
C               -2.028522           -1.450036            0.000350
C               -2.362670           -0.088829            0.000589
C               -1.378667            0.934354           -0.000094
O               -1.645483            2.171667           -0.000774
H                3.738006           -0.693313           -0.000097
H                3.183380            1.738312            0.000884
H                0.802108            2.449297            0.000612
H                1.938698           -2.373203           -0.000712
H               -0.479520           -2.951212           -0.000497
H               -2.834021           -2.180179            0.000562
H               -3.404777            0.215892            0.000919
