# Supplementary material for: How to Predict the pKa of Any Compound in Any Solvent
Source: ACS Omega. 2022 May 9;7(20):17369–83. doi: 10.1021/acsomega.2c01393 (PMC9134414; doi:10.1021/acsomega.2c01393)
Supplement: Supplementary file 3 — ao2c01393_si_003.zip [file ao2c01393_si_003.zip › Structures/Non-aqueous/1,2-Dichlorethane/Comp41/1H/g16_input_0_LG.txt]

19
 
C                2.733136            0.295155            0.000009
C                2.362447           -1.070763            0.000072
C                1.038503           -1.429250            0.000040
C                0.027795           -0.434089           -0.000023
C                0.392383            0.939497           -0.000052
C                1.772854            1.273548           -0.000042
C               -0.619753            1.937415            0.000004
C               -1.939813            1.573406            0.000073
C               -2.319078            0.210462           -0.000007
C               -1.358525           -0.769585           -0.000061
O               -1.653810           -2.095535           -0.000231
H                3.783239            0.564325            0.000019
H                3.131424           -1.834684            0.000153
H                0.748940           -2.472873            0.000096
H                2.051812            2.322084           -0.000076
H               -0.328335            2.981738            0.000012
H               -2.715166            2.331010            0.000138
H               -3.368924           -0.064645           -0.000022
H               -2.612207           -2.217450            0.001452
