# Supplementary material for: How to Predict the pKa of Any Compound in Any Solvent
Source: ACS Omega. 2022 May 9;7(20):17369–83. doi: 10.1021/acsomega.2c01393 (PMC9134414; doi:10.1021/acsomega.2c01393)
Supplement: Supplementary file 3 — ao2c01393_si_003.zip [file ao2c01393_si_003.zip › Structures/Non-aqueous/1,2-Dichlorethane/Comp44/0H/g16_input_0_LG.txt]

14
 
C                1.876599           -0.000050            0.007530
C                1.168315            1.200040            0.003424
C               -0.221391            1.205800           -0.005338
C               -0.935826            0.000025           -0.008979
C               -0.221508           -1.205789           -0.005474
C                1.168170           -1.200103            0.003700
N               -2.327647            0.000133           -0.076924
H                2.959859           -0.000119            0.014923
H                1.701530            2.144450            0.008607
H               -0.766646            2.144194           -0.009536
H               -0.766894           -2.144119           -0.009600
H                1.701328           -2.144539            0.008702
H               -2.770960           -0.837510            0.277354
H               -2.770849            0.837176            0.278838
