# Supplementary material for: How to Predict the pKa of Any Compound in Any Solvent
Source: ACS Omega. 2022 May 9;7(20):17369–83. doi: 10.1021/acsomega.2c01393 (PMC9134414; doi:10.1021/acsomega.2c01393)
Supplement: Supplementary file 3 — ao2c01393_si_003.zip [file ao2c01393_si_003.zip › Structures/Non-aqueous/1,2-Dichlorethane/Comp44/1H/g16_input_0_LG.txt]

15
 
C               -1.914559           -0.000010            0.005534
C               -1.221889            1.207428            0.001503
C                0.169215            1.215205           -0.005660
C                0.833637            0.000032           -0.009273
C                0.169231           -1.215193           -0.005656
C               -1.221834           -1.207459            0.001498
N                2.305556            0.000001            0.006808
H               -2.998034           -0.000048            0.008750
H               -1.761145            2.146673            0.001221
H                0.726078            2.145559           -0.010935
H                0.726162           -2.145507           -0.010925
H               -1.761106           -2.146695            0.001219
H                2.687261           -0.826824           -0.466094
H                2.687308            0.827381           -0.465100
H                2.671781           -0.000562            0.966530
