# Supplementary material for: How to Predict the pKa of Any Compound in Any Solvent
Source: ACS Omega. 2022 May 9;7(20):17369–83. doi: 10.1021/acsomega.2c01393 (PMC9134414; doi:10.1021/acsomega.2c01393)
Supplement: Supplementary file 3 — ao2c01393_si_003.zip [file ao2c01393_si_003.zip › Structures/Non-aqueous/1,2-Dichlorethane/Comp5/0H/g16_input_0_LG.txt]

30
 
C                3.790159           -0.143845           -1.725750
C                3.123331            0.537285           -0.530604
C                1.679322            0.113192           -0.379073
C                0.651644            1.021740           -0.414152
C               -0.704116            0.622279           -0.251665
C               -1.008725           -0.751972           -0.050846
C                0.069546           -1.682325           -0.016165
C                1.361793           -1.262922           -0.172621
C               -2.353820           -1.151561            0.114204
C               -3.370994           -0.223717            0.085104
C               -3.076436            1.148781           -0.114591
C               -1.772701            1.549716           -0.278373
O               -4.636102           -0.695452            0.254688
C               -5.703821            0.239697            0.263800
C                3.866093            0.245608            0.810607
O                4.422177           -0.869365            0.917539
O                3.810146            1.153855            1.669760
H                3.260294            0.092318           -2.653394
H                3.803554           -1.227081           -1.596428
H                4.826573            0.189155           -1.826344
H                3.135467            1.620509           -0.671563
H                0.864853            2.076656           -0.563304
H               -0.152909           -2.732378            0.145123
H                2.175133           -1.979266           -0.123031
H               -2.594256           -2.197876            0.270496
H               -3.868455            1.885547           -0.137355
H               -1.549533            2.601084           -0.428839
H               -6.608847           -0.342217            0.427956
H               -5.780879            0.764461           -0.692702
H               -5.588407            0.965036            1.074248
