# Supplementary material for: How to Predict the pKa of Any Compound in Any Solvent
Source: ACS Omega. 2022 May 9;7(20):17369–83. doi: 10.1021/acsomega.2c01393 (PMC9134414; doi:10.1021/acsomega.2c01393)
Supplement: Supplementary file 3 — ao2c01393_si_003.zip [file ao2c01393_si_003.zip › Structures/Non-aqueous/1,2-Dichlorethane/Comp5/1H/g16_input_0_LG.txt]

31
 
C                3.684550            0.027202           -1.827853
C                3.076715            0.574515           -0.538140
C                1.632192            0.138687           -0.354749
C                0.609955            1.050630           -0.349346
C               -0.742840            0.637903           -0.206120
C               -1.040087           -0.745148           -0.059849
C                0.039544           -1.674021           -0.062272
C                1.329788           -1.245272           -0.206800
C               -2.382674           -1.158171            0.083784
C               -3.404456           -0.234409            0.083899
C               -3.115893            1.147133           -0.060245
C               -1.814853            1.561755           -0.201406
O               -4.664785           -0.717842            0.226678
C               -5.744256            0.205924            0.232164
C                3.873395            0.120139            0.668736
O                4.630000           -0.816612            0.695140
O                3.623983            0.874910            1.748411
H                3.109749            0.386142           -2.683283
H                3.670655           -1.064064           -1.832879
H                4.719915            0.355875           -1.937752
H                3.100236            1.666846           -0.542023
H                0.822436            2.110470           -0.456508
H               -0.179549           -2.730350            0.053306
H                2.141113           -1.967014           -0.205540
H               -2.618447           -2.210991            0.195645
H               -3.912295            1.879415           -0.059409
H               -1.596375            2.618926           -0.311291
H               -6.645359           -0.390780            0.359165
H               -5.802413            0.752319           -0.713295
H               -5.656876            0.911493            1.063063
H                4.127156            0.516865            2.498135
