# Supplementary material for: How to Predict the pKa of Any Compound in Any Solvent
Source: ACS Omega. 2022 May 9;7(20):17369–83. doi: 10.1021/acsomega.2c01393 (PMC9134414; doi:10.1021/acsomega.2c01393)
Supplement: Supplementary file 3 — ao2c01393_si_003.zip [file ao2c01393_si_003.zip › Structures/Non-aqueous/1,2-Dichlorethane/Comp50/0H/g16_input_0_LG.txt]

17
 
C                2.312273            0.210268            0.156372
C                1.785756           -1.076723            0.155889
C                0.417505           -1.271205           -0.032178
C               -0.437028           -0.186671           -0.224721
C                0.101752            1.103803           -0.219978
C                1.464658            1.302065           -0.032165
C               -1.918716           -0.394183           -0.439659
N               -2.703455            0.383119            0.526760
H                3.375072            0.365075            0.304055
H                2.436544           -1.930975            0.305705
H                0.009535           -2.277192           -0.028104
H               -0.558313            1.953027           -0.362707
H                1.869093            2.308218           -0.033718
H               -2.187664           -0.041918           -1.439918
H               -2.131588           -1.469372           -0.406334
H               -2.551995            0.015585            1.462280
H               -3.693698            0.271596            0.330061
