# Supplementary material for: How to Predict the pKa of Any Compound in Any Solvent
Source: ACS Omega. 2022 May 9;7(20):17369–83. doi: 10.1021/acsomega.2c01393 (PMC9134414; doi:10.1021/acsomega.2c01393)
Supplement: Supplementary file 3 — ao2c01393_si_003.zip [file ao2c01393_si_003.zip › Structures/Non-aqueous/1,2-Dichlorethane/Comp50/1H/g16_input_0_LG.txt]

18
 
C               -2.337858           -0.000004            0.242252
C               -1.657494            1.206258            0.096188
C               -0.297036            1.206189           -0.195730
C                0.388997            0.000003           -0.341121
C               -0.297031           -1.206183           -0.195735
C               -1.657490           -1.206263            0.096182
C                1.865056            0.000010           -0.623504
N                2.635328           -0.000007            0.667659
H               -3.398966           -0.000004            0.463335
H               -2.186691            2.146026            0.202299
H                0.233642            2.144933           -0.319946
H                0.233648           -2.144928           -0.319956
H               -2.186680           -2.146035            0.202284
H                2.174670           -0.890193           -1.167966
H                2.174668            0.890227           -1.167941
H                2.409647            0.826075            1.231030
H                3.646454           -0.000137            0.500940
H                2.409450           -0.825973            1.231119
