# Supplementary material for: How to Predict the pKa of Any Compound in Any Solvent
Source: ACS Omega. 2022 May 9;7(20):17369–83. doi: 10.1021/acsomega.2c01393 (PMC9134414; doi:10.1021/acsomega.2c01393)
Supplement: Supplementary file 3 — ao2c01393_si_003.zip [file ao2c01393_si_003.zip › Structures/Non-aqueous/1,2-Dichlorethane/Comp52/0H/g16_input_0_LG.txt]

16
 
C                1.246170            0.524128           -0.000000
C                2.516869           -0.321468           -0.000000
C               -0.023027           -0.325347            0.000001
C               -1.298434            0.515064           -0.000000
N               -2.549736           -0.248880           -0.000001
H                1.240412            1.179610           -0.877891
H                1.240414            1.179612            0.877890
H                3.414171            0.302010           -0.000001
H                2.555931           -0.965304            0.883332
H                2.555930           -0.965305           -0.883332
H               -0.027007           -0.979749            0.880714
H               -0.027006           -0.979752           -0.880709
H               -1.302657            1.168938           -0.877767
H               -1.302658            1.168940            0.877764
H               -2.574415           -0.860551           -0.811629
H               -2.574421           -0.860542            0.811633
