# Supplementary material for: How to Predict the pKa of Any Compound in Any Solvent
Source: ACS Omega. 2022 May 9;7(20):17369–83. doi: 10.1021/acsomega.2c01393 (PMC9134414; doi:10.1021/acsomega.2c01393)
Supplement: Supplementary file 3 — ao2c01393_si_003.zip [file ao2c01393_si_003.zip › Structures/Non-aqueous/1,2-Dichlorethane/Comp52/1H/g16_input_0_LG.txt]

17
 
C                1.311668            0.531413            0.000002
C                2.571384           -0.328625           -0.000001
C                0.042710           -0.318482            0.000001
C               -1.200682            0.548927           -0.000002
N               -2.428661           -0.308544            0.000001
H                1.307838            1.183867           -0.878963
H                1.307839            1.183863            0.878971
H                3.471122            0.289892            0.000000
H                2.604676           -0.971224            0.883989
H                2.604676           -0.971217           -0.883997
H                0.032659           -0.966809            0.883261
H                0.032661           -0.966810           -0.883259
H               -1.257711            1.177461           -0.888060
H               -1.257710            1.177466            0.888052
H               -3.284998            0.252939           -0.000003
H               -2.455451           -0.914506           -0.825892
H               -2.455453           -0.914500            0.825897
