# Supplementary material for: How to Predict the pKa of Any Compound in Any Solvent
Source: ACS Omega. 2022 May 9;7(20):17369–83. doi: 10.1021/acsomega.2c01393 (PMC9134414; doi:10.1021/acsomega.2c01393)
Supplement: Supplementary file 3 — ao2c01393_si_003.zip [file ao2c01393_si_003.zip › Structures/Non-aqueous/1,2-Dichlorethane/Comp55/0H/g16_input_0_LG.txt]

28
 
C                3.751772            0.450135            0.051778
C                4.997776           -0.430596            0.022467
C                2.462825           -0.362634           -0.046440
C                1.215310            0.509195           -0.025568
N                0.000001           -0.296597           -0.115658
H                3.788630            1.167373           -0.775462
H                3.739404            1.038958            0.975363
H                5.911242            0.164639            0.093260
H                4.993711           -1.138975            0.855881
H                5.044807           -1.008120           -0.905146
H                2.418059           -1.073886            0.787963
H                2.469065           -0.955200           -0.967918
H                1.230697            1.193171           -0.881641
H                1.221266            1.135627            0.882323
H                0.000045           -0.964018            0.652981
C               -1.215306            0.509172           -0.025460
C               -2.462830           -0.362645           -0.046487
C               -3.751768            0.450129            0.051784
C               -4.997785           -0.430583            0.022460
H               -1.230670            1.193276           -0.881431
H               -1.221284            1.135474            0.882522
H               -2.418096           -1.074004            0.787827
H               -2.469046           -0.955093           -0.968040
H               -3.788628            1.167397           -0.775430
H               -3.739380            1.038921            0.975390
H               -5.911242            0.164671            0.093201
H               -5.044796           -1.008137           -0.905135
H               -4.993761           -1.138934            0.855898
