# Supplementary material for: How to Predict the pKa of Any Compound in Any Solvent
Source: ACS Omega. 2022 May 9;7(20):17369–83. doi: 10.1021/acsomega.2c01393 (PMC9134414; doi:10.1021/acsomega.2c01393)
Supplement: Supplementary file 3 — ao2c01393_si_003.zip [file ao2c01393_si_003.zip › Structures/Non-aqueous/1,2-Dichlorethane/Comp55/1H/g16_input_0_LG.txt]

29
 
C                3.770906            0.453265           -0.024809
C                5.002363           -0.445628            0.018912
C                2.474955           -0.354851            0.005079
C                1.258437            0.552039           -0.022844
N                0.000003           -0.255537           -0.000021
H                3.791204            1.067330           -0.930702
H                3.784937            1.142687            0.825370
H                5.921596            0.143192           -0.005221
H                5.012822           -1.048184            0.931210
H                5.017745           -1.128495           -0.834859
H                2.446988           -0.971564            0.910141
H                2.444439           -1.032478           -0.855207
H                1.223598            1.158006           -0.928908
H                1.223312            1.209406            0.846869
H               -0.014348           -0.874376           -0.818177
H                0.014359           -0.874424            0.818099
C               -1.258437            0.552025            0.022848
C               -2.474956           -0.354867           -0.005078
C               -3.770900            0.453261            0.024809
C               -5.002370           -0.445616           -0.018895
H               -1.223332            1.209414           -0.846849
H               -1.223583            1.157968            0.928927
H               -2.444446           -1.032494            0.855207
H               -2.446994           -0.971579           -0.910140
H               -3.784926            1.142673           -0.825378
H               -3.791184            1.067338            0.930695
H               -5.921593            0.143219            0.005230
H               -5.012839           -1.048187           -0.931183
H               -5.017762           -1.128468            0.834888
