# Supplementary material for: How to Predict the pKa of Any Compound in Any Solvent
Source: ACS Omega. 2022 May 9;7(20):17369–83. doi: 10.1021/acsomega.2c01393 (PMC9134414; doi:10.1021/acsomega.2c01393)
Supplement: Supplementary file 3 — ao2c01393_si_003.zip [file ao2c01393_si_003.zip › Structures/Non-aqueous/1,2-Dichlorethane/Comp56/0H/g16_input_0_LG.txt]

11
 
C               -0.000007            1.379324            0.000001
C                1.195348            0.670104           -0.000001
C                1.141721           -0.719947            0.000001
N                0.000005           -1.412940           -0.000001
C               -1.141713           -0.719958            0.000000
C               -1.195353            0.670096           -0.000001
H               -0.000008            2.463514            0.000003
H                2.151899            1.177742           -0.000002
H                2.057577           -1.303051            0.000002
H               -2.057568           -1.303064            0.000002
H               -2.151911            1.177721           -0.000001
