# Supplementary material for: How to Predict the pKa of Any Compound in Any Solvent
Source: ACS Omega. 2022 May 9;7(20):17369–83. doi: 10.1021/acsomega.2c01393 (PMC9134414; doi:10.1021/acsomega.2c01393)
Supplement: Supplementary file 3 — ao2c01393_si_003.zip [file ao2c01393_si_003.zip › Structures/Non-aqueous/1,2-Dichlorethane/Comp56/1H/g16_input_0_LG.txt]

12
 
C               -1.408350            0.000021           -0.000001
C               -0.713947            1.206250            0.000004
C                0.664639            1.181991           -0.000002
N                1.300138           -0.000022            0.000003
C                0.664600           -1.182010           -0.000003
C               -0.713991           -1.206225            0.000003
H               -2.491754            0.000047           -0.000003
H               -1.229826            2.156253           -0.000007
H                1.287110            2.065869           -0.000011
H                1.287042           -2.065908           -0.000009
H               -1.229891           -2.156219           -0.000002
H                2.318649           -0.000049            0.000004
