# Supplementary material for: How to Predict the pKa of Any Compound in Any Solvent
Source: ACS Omega. 2022 May 9;7(20):17369–83. doi: 10.1021/acsomega.2c01393 (PMC9134414; doi:10.1021/acsomega.2c01393)
Supplement: Supplementary file 3 — ao2c01393_si_003.zip [file ao2c01393_si_003.zip › Structures/Non-aqueous/1,2-Dichlorethane/Comp59/0H/g16_input_0_LG.txt]

12
 
C                1.858132            0.646279           -0.000275
C                1.836451           -0.748140            0.000227
C                0.589600           -1.387641            0.000155
C               -0.562903           -0.638393            0.000098
C               -0.618877            0.793315            0.000790
C                0.682240            1.389132           -0.000261
O               -1.708240            1.444657            0.000070
F               -1.759193           -1.303295           -0.000425
H                2.810869            1.167834           -0.000625
H                2.751413           -1.327166            0.000351
H                0.508158           -2.470238            0.000056
H                0.720354            2.474650           -0.000926
