# Supplementary material for: How to Predict the pKa of Any Compound in Any Solvent
Source: ACS Omega. 2022 May 9;7(20):17369–83. doi: 10.1021/acsomega.2c01393 (PMC9134414; doi:10.1021/acsomega.2c01393)
Supplement: Supplementary file 3 — ao2c01393_si_003.zip [file ao2c01393_si_003.zip › Structures/Non-aqueous/1,2-Dichlorethane/Comp59/1H/g16_input_0_LG.txt]

13
 
C                1.852230            0.744228            0.000057
C                1.901378           -0.647414           -0.000024
C                0.717171           -1.380482           -0.000049
C               -0.480981           -0.698334           -0.000053
C               -0.557222            0.691008           -0.000020
C                0.632047            1.412773            0.000101
O               -1.743107            1.346317           -0.000403
F               -1.653254           -1.377935            0.000033
H                2.770761            1.318694            0.000149
H                2.852537           -1.164669           -0.000056
H                0.708347           -2.464031           -0.000071
H                0.579948            2.495403            0.000304
H               -2.475184            0.714807            0.002530
