# Supplementary material for: How to Predict the pKa of Any Compound in Any Solvent
Source: ACS Omega. 2022 May 9;7(20):17369–83. doi: 10.1021/acsomega.2c01393 (PMC9134414; doi:10.1021/acsomega.2c01393)
Supplement: Supplementary file 3 — ao2c01393_si_003.zip [file ao2c01393_si_003.zip › Structures/Non-aqueous/1,2-Dichlorethane/Comp60/0H/g16_input_0_LG.txt]

16
 
C                1.215627            1.544256           -0.016193
C               -0.024446            2.100958           -0.050145
C               -1.256479            1.321657           -0.062522
C               -1.019646           -0.119145           -0.003833
C                0.239647           -0.684897            0.001513
C                1.356258            0.134944            0.003992
N                2.658756           -0.453537            0.040971
O                3.634656            0.288523            0.052384
O                2.760456           -1.675096            0.057347
N               -2.135300           -1.039480            0.026280
O               -3.181867           -0.675582            0.528123
O               -1.976911           -2.161784           -0.442238
O               -2.365967            1.859319           -0.151490
H                2.102988            2.164640           -0.007004
H               -0.144422            3.178058           -0.075462
H                0.348546           -1.761262            0.021842
