# Supplementary material for: How to Predict the pKa of Any Compound in Any Solvent
Source: ACS Omega. 2022 May 9;7(20):17369–83. doi: 10.1021/acsomega.2c01393 (PMC9134414; doi:10.1021/acsomega.2c01393)
Supplement: Supplementary file 3 — ao2c01393_si_003.zip [file ao2c01393_si_003.zip › Structures/Non-aqueous/1,2-Dichlorethane/Comp60/1H/g16_input_0_LG.txt]

17
 
C                1.216451            1.524320           -0.027455
C               -0.055750            2.056058           -0.066170
C               -1.183969            1.225828           -0.052256
C               -0.977490           -0.162049           -0.005136
C                0.289352           -0.716310            0.012877
C                1.371902            0.141649            0.010844
N                2.720783           -0.428064            0.048975
O                3.660155            0.340557            0.021435
O                2.827079           -1.636165            0.104534
N               -2.112030           -1.090573            0.019392
O               -3.104663           -0.762103            0.629127
O               -1.975031           -2.149485           -0.559796
O               -2.423669            1.710791           -0.118783
H                2.083932            2.171015           -0.030733
H               -0.198486            3.129984           -0.109672
H                0.418151           -1.790387            0.035496
H               -2.398807            2.674119           -0.222024
