# Supplementary material for: How to Predict the pKa of Any Compound in Any Solvent
Source: ACS Omega. 2022 May 9;7(20):17369–83. doi: 10.1021/acsomega.2c01393 (PMC9134414; doi:10.1021/acsomega.2c01393)
Supplement: Supplementary file 3 — ao2c01393_si_003.zip [file ao2c01393_si_003.zip › Structures/Non-aqueous/1,2-Dichlorethane/Comp71/0H/g16_input_0_LG.txt]

5
 
C               -0.556369            0.000021           -0.000015
O                0.801706           -0.000017            0.000005
H               -1.025120            0.338662            0.959181
H               -1.025054            0.661356           -0.772841
H               -1.025263           -1.000008           -0.186284
