# Supplementary material for: How to Predict the pKa of Any Compound in Any Solvent
Source: ACS Omega. 2022 May 9;7(20):17369–83. doi: 10.1021/acsomega.2c01393 (PMC9134414; doi:10.1021/acsomega.2c01393)
Supplement: Supplementary file 3 — ao2c01393_si_003.zip [file ao2c01393_si_003.zip › Structures/Non-aqueous/1,2-Dichlorethane/Comp71/1H/g16_input_0_LG.txt]

6
 
C                0.665202           -0.019810            0.000009
O               -0.747474            0.123384            0.000014
H                1.090397            0.983921           -0.004014
H                1.019095           -0.544814            0.892854
H                1.018421           -0.551612           -0.889049
H               -1.139332           -0.755709            0.000045
