# Supplementary material for: How to Predict the pKa of Any Compound in Any Solvent
Source: ACS Omega. 2022 May 9;7(20):17369–83. doi: 10.1021/acsomega.2c01393 (PMC9134414; doi:10.1021/acsomega.2c01393)
Supplement: Supplementary file 3 — ao2c01393_si_003.zip [file ao2c01393_si_003.zip › Structures/Non-aqueous/1,2-Dichlorethane/Comp72/0H/g16_input_0_LG.txt]

10
 
C               -1.205997           -0.225555            0.020338
N                0.000002            0.574402           -0.155466
H               -1.263129           -0.972454           -0.776153
H               -1.234458           -0.757450            0.983393
H               -0.000008            1.321891            0.531158
C                1.205997           -0.225554            0.020340
H                1.263077           -0.972507           -0.776105
H                1.234496           -0.757387            0.983427
H               -2.088982            0.411880           -0.050717
H                2.088988            0.411862           -0.050809
