# Supplementary material for: How to Predict the pKa of Any Compound in Any Solvent
Source: ACS Omega. 2022 May 9;7(20):17369–83. doi: 10.1021/acsomega.2c01393 (PMC9134414; doi:10.1021/acsomega.2c01393)
Supplement: Supplementary file 3 — ao2c01393_si_003.zip [file ao2c01393_si_003.zip › Structures/Non-aqueous/1,2-Dichlorethane/Comp72/1H/g16_input_0_LG.txt]

11
 
C               -1.242778           -0.275315           -0.000015
N                0.000007            0.540405           -0.000044
H               -1.241346           -0.895683           -0.893517
H               -1.241239           -0.895652            0.893525
H                0.000016            1.157548            0.817690
C                1.242770           -0.275317           -0.000020
H                1.239405           -0.898685           -0.891454
H                1.243160           -0.892656            0.895565
H               -2.099738            0.393976            0.000035
H               -0.000004            1.158163           -0.817296
H                2.099742            0.393948           -0.004026
