# Supplementary material for: How to Predict the pKa of Any Compound in Any Solvent
Source: ACS Omega. 2022 May 9;7(20):17369–83. doi: 10.1021/acsomega.2c01393 (PMC9134414; doi:10.1021/acsomega.2c01393)
Supplement: Supplementary file 3 — ao2c01393_si_003.zip [file ao2c01393_si_003.zip › Structures/Non-aqueous/1,2-Dichlorethane/Comp8/0H/g16_input_0_LG.txt]

17
 
C                2.845013           -0.048118            0.425654
C                2.134689           -1.243426            0.343620
C                0.826947           -1.248409           -0.134575
C                0.202160           -0.063809           -0.537523
C                0.927285            1.128210           -0.452308
C                2.235191            1.138605            0.024583
C               -1.228298           -0.078952           -1.001398
C               -2.229292            0.090307            0.181953
O               -3.100005           -0.799518            0.303870
O               -2.076044            1.109712            0.887907
H                3.863547           -0.041511            0.797108
H                2.599551           -2.173821            0.651445
H                0.277381           -2.183089           -0.195109
H                0.455773            2.055739           -0.759830
H                2.779697            2.074873            0.083331
H               -1.448691           -1.012651           -1.520149
H               -1.401042            0.752454           -1.691050
