# Supplementary material for: How to Predict the pKa of Any Compound in Any Solvent
Source: ACS Omega. 2022 May 9;7(20):17369–83. doi: 10.1021/acsomega.2c01393 (PMC9134414; doi:10.1021/acsomega.2c01393)
Supplement: Supplementary file 3 — ao2c01393_si_003.zip [file ao2c01393_si_003.zip › Structures/Non-aqueous/1,2-Dichlorethane/Comp8/1H/g16_input_0_LG.txt]

18
 
C                2.841471           -0.055487            0.470764
C                2.135760           -1.243551            0.296768
C                0.842153           -1.218133           -0.215684
C                0.241573           -0.005740           -0.559897
C                0.952945            1.180945           -0.382052
C                2.247637            1.156642            0.129410
C               -1.178872            0.012873           -1.088325
C               -2.148137           -0.060571            0.065848
O               -2.733387           -1.051339            0.421117
O               -2.271842            1.116112            0.695655
H                3.850118           -0.074846            0.867291
H                2.593386           -2.191143            0.557465
H                0.293610           -2.144637           -0.353618
H                0.490511            2.125920           -0.647798
H                2.792417            2.084918            0.259280
H               -1.362612           -0.848596           -1.729194
H               -1.362278            0.931384           -1.647761
H               -2.860490            0.996957            1.459159
