# Supplementary material for: How to Predict the pKa of Any Compound in Any Solvent
Source: ACS Omega. 2022 May 9;7(20):17369–83. doi: 10.1021/acsomega.2c01393 (PMC9134414; doi:10.1021/acsomega.2c01393)
Supplement: Supplementary file 3 — ao2c01393_si_003.zip [file ao2c01393_si_003.zip › Structures/Non-aqueous/1,2-Dichlorethane/Comp85/0H/g16_input_0_LG.txt]

17
 
C                0.000005            1.449336            0.226322
C               -1.256154            0.705739           -0.233412
C               -1.213272           -0.752353            0.229840
N               -0.000005           -1.464666           -0.185451
C                1.213267           -0.752361            0.229840
C                1.256159            0.705731           -0.233412
H                0.000008            2.475878           -0.149880
H                0.000005            1.508604            1.321907
H               -1.314405            0.729197           -1.328607
H               -2.157936            1.191696            0.151081
H               -1.253324           -0.784061            1.325441
H               -2.080820           -1.302636           -0.142016
H                1.253319           -0.784070            1.325441
H                2.080812           -1.302650           -0.142017
H                1.314410            0.729189           -1.328607
H                2.157944            1.191682            0.151082
H               -0.000005           -1.536716           -1.200726
