# Supplementary material for: How to Predict the pKa of Any Compound in Any Solvent
Source: ACS Omega. 2022 May 9;7(20):17369–83. doi: 10.1021/acsomega.2c01393 (PMC9134414; doi:10.1021/acsomega.2c01393)
Supplement: Supplementary file 3 — ao2c01393_si_003.zip [file ao2c01393_si_003.zip › Structures/Non-aqueous/1,2-Dichlorethane/Comp85/1H/g16_input_0_LG.txt]

18
 
C                1.481962            0.000005            0.233678
C                0.744821            1.255216           -0.233866
C               -0.696918            1.252072            0.244908
N               -1.379615           -0.000005           -0.224513
C               -0.696908           -1.252077            0.244909
C                0.744830           -1.255211           -0.233868
H                2.503264            0.000009           -0.150667
H                1.542841            0.000005            1.327436
H                0.758651            1.311672           -1.327983
H                1.225173            2.158830            0.145353
H               -0.760133            1.241274            1.334228
H               -1.269455            2.093017           -0.142964
H               -2.352791           -0.000009            0.092467
H               -0.760122           -1.241279            1.334229
H               -1.269439           -2.093026           -0.142961
H                0.758658           -1.311664           -1.327984
H                1.225189           -2.158822            0.145350
H               -1.411254           -0.000006           -1.249477
