# Supplementary material for: How to Predict the pKa of Any Compound in Any Solvent
Source: ACS Omega. 2022 May 9;7(20):17369–83. doi: 10.1021/acsomega.2c01393 (PMC9134414; doi:10.1021/acsomega.2c01393)
Supplement: Supplementary file 3 — ao2c01393_si_003.zip [file ao2c01393_si_003.zip › Structures/Non-aqueous/1,2-Dichlorethane/Comp9/0H/g16_input_0_LG.txt]

13
 
C                2.643584           -0.034589            0.013187
C                1.205342            0.106567           -0.478261
H                2.835800           -1.049010            0.374909
H                3.363084            0.179759           -0.781641
H                2.840406            0.655938            0.838718
H                1.037216           -0.568319           -1.324831
C                0.175246           -0.196282            0.614225
H                1.038379            1.123299           -0.846522
H                0.305410           -1.223457            0.966348
H                0.339831            0.484286            1.456086
C               -1.256822           -0.003602            0.081017
O               -1.651051            1.182773           -0.025247
O               -1.894478           -1.037156           -0.232763
