# Supplementary material for: How to Predict the pKa of Any Compound in Any Solvent
Source: ACS Omega. 2022 May 9;7(20):17369–83. doi: 10.1021/acsomega.2c01393 (PMC9134414; doi:10.1021/acsomega.2c01393)
Supplement: Supplementary file 3 — ao2c01393_si_003.zip [file ao2c01393_si_003.zip › Structures/Non-aqueous/1,2-Dichlorethane/Comp9/1H/g16_input_0_LG.txt]

14
 
C                2.684293           -0.051735            0.002676
C                1.254742            0.258190           -0.427551
H                2.867109           -1.129573            0.003934
H                3.405888            0.411744           -0.673407
H                2.876749            0.323715            1.011425
H                1.082486           -0.109883           -1.443517
C                0.237561           -0.390482            0.521504
H                1.093582            1.338706           -0.444238
H                0.388193           -1.469486            0.567117
H                0.358615            0.023145            1.527199
C               -1.175779           -0.146192            0.078480
H               -2.416767            1.251314           -0.197206
O               -1.954865           -0.988933           -0.291914
O               -1.502729            1.156637            0.116669
