# Supplementary material for: How to Predict the pKa of Any Compound in Any Solvent
Source: ACS Omega. 2022 May 9;7(20):17369–83. doi: 10.1021/acsomega.2c01393 (PMC9134414; doi:10.1021/acsomega.2c01393)
Supplement: Supplementary file 3 — ao2c01393_si_003.zip [file ao2c01393_si_003.zip › Structures/Non-aqueous/1,2-Dichlorethane/Comp90/0H/g16_input_0_LG.txt]

20
 
C                3.666271           -0.100187            0.055969
C                2.277470            0.514749            0.080740
N                1.277895           -0.509727           -0.187321
C               -0.074825           -0.233207           -0.078261
C               -0.996793           -1.294813           -0.012268
C               -2.358373           -1.047308            0.055360
C               -2.847470            0.260927            0.058749
C               -1.941266            1.313416           -0.001873
C               -0.568772            1.080581           -0.065634
H                4.422844            0.663768            0.242070
H                3.763655           -0.869444            0.827045
H                3.868765           -0.557259           -0.915449
H                2.093617            0.997937            1.050447
H                2.203542            1.290618           -0.686664
H               -0.624031           -2.314406           -0.017680
H               -3.046818           -1.883960            0.106461
H               -3.912620            0.451125            0.110840
H               -2.299641            2.337223            0.004388
H                0.113594            1.920378           -0.107275
H                1.534383           -1.432843            0.140367
