# Supplementary material for: How to Predict the pKa of Any Compound in Any Solvent
Source: ACS Omega. 2022 May 9;7(20):17369–83. doi: 10.1021/acsomega.2c01393 (PMC9134414; doi:10.1021/acsomega.2c01393)
Supplement: Supplementary file 3 — ao2c01393_si_003.zip [file ao2c01393_si_003.zip › Structures/Non-aqueous/1,2-Dichlorethane/Comp90/1H/g16_input_0_LG.txt]

21
 
C               -3.626477           -0.000353            0.211471
C               -2.165267            0.000377            0.602091
N               -1.297654            0.000228           -0.634176
C                0.141006            0.000011           -0.345518
C                0.789612            1.215152           -0.191008
C                2.143899            1.207666            0.126653
C                2.817964           -0.000164            0.285750
C                2.143744           -1.207798            0.126758
C                0.789427           -1.215131           -0.191169
H               -4.233859           -0.000131            1.117184
H               -3.879817            0.888673           -0.369884
H               -3.879200           -0.890076           -0.369079
H               -1.882637            0.888930            1.165446
H               -1.881837           -0.887534            1.166028
H               -1.535938           -0.819574           -1.204655
H                0.248555            2.146463           -0.319449
H                2.669783            2.146806            0.247605
H                3.872919           -0.000240            0.532534
H                2.669423           -2.147064            0.247673
H                0.248381           -2.146440           -0.319602
H               -1.535651            0.820039           -1.204746
