# Supplementary material for: How to Predict the pKa of Any Compound in Any Solvent
Source: ACS Omega. 2022 May 9;7(20):17369–83. doi: 10.1021/acsomega.2c01393 (PMC9134414; doi:10.1021/acsomega.2c01393)
Supplement: Supplementary file 3 — ao2c01393_si_003.zip [file ao2c01393_si_003.zip › Structures/Non-aqueous/1,2-Dichlorethane/NA-1/0H/g16_input_0_LG.txt]

17
 
C                3.574243           -0.003713            0.000447
C                2.067654            0.006697           -0.002420
C                1.347552            1.202292           -0.008364
C               -0.046287            1.199317           -0.005557
C               -0.759490            0.001967            0.001308
C               -0.040619           -1.195901            0.009870
C                1.349578           -1.194053            0.007161
C               -2.297957           -0.002059           -0.000129
O               -2.849470           -1.135179           -0.018645
O               -2.856953            1.127354            0.016816
H                3.975633            1.010487            0.029650
H                3.963105           -0.498845           -0.893683
H                3.958622           -0.548692            0.866720
H                1.884996            2.145910           -0.006236
H               -0.599130            2.131566           -0.017871
H               -0.591358           -2.129365            0.021573
H                1.891470           -2.135744            0.000581
