# Supplementary material for: How to Predict the pKa of Any Compound in Any Solvent
Source: ACS Omega. 2022 May 9;7(20):17369–83. doi: 10.1021/acsomega.2c01393 (PMC9134414; doi:10.1021/acsomega.2c01393)
Supplement: Supplementary file 3 — ao2c01393_si_003.zip [file ao2c01393_si_003.zip › Structures/Non-aqueous/1,2-Dichlorethane/NA-1/0H/step2/SP/g16_input_0_LG.txt]

17
 
C                3.572641           -0.002459            0.011292
C                2.066229            0.004833           -0.007933
C                1.346352            1.200785           -0.033914
C               -0.046884            1.198480           -0.025884
C               -0.760292            0.001213           -0.000049
C               -0.042452           -1.196567            0.019964
C                1.347991           -1.195212            0.018405
C               -2.297109           -0.001430            0.002716
O               -2.847394           -1.123116           -0.056848
O               -2.851524            1.118043            0.064401
H                3.974945            0.977272           -0.251599
H                3.971746           -0.739559           -0.689326
H                3.945636           -0.262682            1.006485
H                1.884248            2.143761           -0.061557
H               -0.599803            2.130617           -0.044197
H               -0.593636           -2.129742            0.036084
H                1.889358           -2.136936            0.036103
