# Supplementary material for: How to Predict the pKa of Any Compound in Any Solvent
Source: ACS Omega. 2022 May 9;7(20):17369–83. doi: 10.1021/acsomega.2c01393 (PMC9134414; doi:10.1021/acsomega.2c01393)
Supplement: Supplementary file 3 — ao2c01393_si_003.zip [file ao2c01393_si_003.zip › Structures/Non-aqueous/1,2-Dichlorethane/NA-1/0H/step2/g16_input_0_LG.txt]

17
 
C               -3.561362            0.000020           -0.013424
C               -2.058710            0.001355            0.008755
C               -1.344117            1.199440            0.049552
C                0.044724            1.193661            0.036287
C                0.759668           -0.005742            0.001959
C                0.052199           -1.201674           -0.025114
C               -1.339701           -1.195463           -0.028623
C                2.285423            0.000209           -0.008523
O                2.847679           -1.115283            0.084165
O                2.825796            1.126903           -0.090704
H               -3.970635            1.009075            0.010804
H               -3.964337           -0.551358            0.836723
H               -3.920899           -0.498136           -0.926164
H               -1.886644            2.140101            0.087314
H                0.600271            2.124049            0.045538
H                0.606532           -2.132099           -0.057558
H               -1.880822           -2.135427           -0.069567
