# Supplementary material for: How to Predict the pKa of Any Compound in Any Solvent
Source: ACS Omega. 2022 May 9;7(20):17369–83. doi: 10.1021/acsomega.2c01393 (PMC9134414; doi:10.1021/acsomega.2c01393)
Supplement: Supplementary file 3 — ao2c01393_si_003.zip [file ao2c01393_si_003.zip › Structures/Non-aqueous/1,2-Dichlorethane/NA-1/1H/g16_input_0_LG.txt]

18
 
C                3.606956            0.038396           -0.000357
C                2.103350            0.021877            0.000667
C                1.366147            1.207461            0.000231
C               -0.024042            1.185792           -0.000240
C               -0.698936           -0.034523           -0.000318
C                0.027339           -1.228246           -0.000052
C                1.412377           -1.196342            0.000588
C               -2.181300           -0.110227           -0.000174
O               -2.816062           -1.137135           -0.000321
O               -2.771231            1.094527            0.000260
H                3.991555            1.058339            0.025156
H                3.995769           -0.455210           -0.894902
H                3.998347           -0.501274            0.865755
H                1.887050            2.158752            0.000538
H               -0.582060            2.113890           -0.000180
H               -0.504377           -2.172514            0.000081
H                1.973139           -2.125442            0.001299
H               -3.732426            0.959196            0.000666
