# Supplementary material for: How to Predict the pKa of Any Compound in Any Solvent
Source: ACS Omega. 2022 May 9;7(20):17369–83. doi: 10.1021/acsomega.2c01393 (PMC9134414; doi:10.1021/acsomega.2c01393)
Supplement: Supplementary file 3 — ao2c01393_si_003.zip [file ao2c01393_si_003.zip › Structures/Non-aqueous/1,2-Dichlorethane/NA-10/0H/g16_input_0_LG.txt]

7
 
C                0.519543            0.015193           -0.000004
F                1.017208           -0.625087           -1.078498
F                1.017300           -0.623892            1.079174
F                1.069252            1.239301           -0.000714
C               -1.047301            0.011248            0.000116
O               -1.515939           -1.134355           -0.000029
O               -1.579974            1.125411           -0.000013
