# Supplementary material for: How to Predict the pKa of Any Compound in Any Solvent
Source: ACS Omega. 2022 May 9;7(20):17369–83. doi: 10.1021/acsomega.2c01393 (PMC9134414; doi:10.1021/acsomega.2c01393)
Supplement: Supplementary file 3 — ao2c01393_si_003.zip [file ao2c01393_si_003.zip › Structures/Non-aqueous/1,2-Dichlorethane/NA-10/1H/g16_input_0_LG.txt]

8
 
C                0.591588           -0.001039            0.001309
F                0.993508           -0.619073           -1.111359
F                0.994284           -0.728826            1.043970
F                1.181403            1.183331            0.060945
C               -0.944015            0.157055            0.004046
O               -1.509804           -1.034859            0.002108
O               -1.481261            1.220646            0.001665
H               -2.479667           -0.941283           -0.004328
