# Supplementary material for: How to Predict the pKa of Any Compound in Any Solvent
Source: ACS Omega. 2022 May 9;7(20):17369–83. doi: 10.1021/acsomega.2c01393 (PMC9134414; doi:10.1021/acsomega.2c01393)
Supplement: Supplementary file 3 — ao2c01393_si_003.zip [file ao2c01393_si_003.zip › Structures/Non-aqueous/1,2-Dichlorethane/NA-100/0-1H/g16_input_0_LG.txt]

19
 
C                0.324112            2.435725            0.030477
C                1.497794            1.691230            0.054861
C                1.422837            0.300917            0.025418
C                0.197532           -0.354416           -0.032894
C               -0.966186            0.404328           -0.055415
C               -0.909178            1.793673           -0.022407
S               -2.581950           -0.419660           -0.025421
O               -2.297027           -1.756447           -0.593342
O               -3.441068            0.448616           -0.849874
N               -3.101986           -0.423478            1.449643
C                2.698819           -0.483798            0.004865
F                2.516100           -1.784336            0.270544
F                3.313037           -0.420730           -1.194740
F                3.592010           -0.024291            0.900788
H                0.371185            3.517891            0.051117
H                2.462153            2.185017            0.095857
H                0.139473           -1.435668           -0.069110
H               -1.829131            2.367047           -0.044490
H               -2.598534           -1.154470            1.952833
