# Supplementary material for: How to Predict the pKa of Any Compound in Any Solvent
Source: ACS Omega. 2022 May 9;7(20):17369–83. doi: 10.1021/acsomega.2c01393 (PMC9134414; doi:10.1021/acsomega.2c01393)
Supplement: Supplementary file 3 — ao2c01393_si_003.zip [file ao2c01393_si_003.zip › Structures/Non-aqueous/1,2-Dichlorethane/NA-100/0H/g16_input_0_LG.txt]

20
 
C                0.325014            2.438942            0.004516
C                1.506178            1.703240            0.043119
C                1.455651            0.313940            0.028825
C                0.240196           -0.361127           -0.030697
C               -0.919485            0.396213           -0.067790
C               -0.899151            1.787272           -0.049910
S               -2.495266           -0.433608           -0.124381
O               -2.233259           -1.844571           -0.361593
O               -3.379233            0.291652           -1.022670
N               -3.083894           -0.167471            1.401270
C                2.733266           -0.474274            0.017291
F                2.593836           -1.678588            0.589867
F                3.173921           -0.695300           -1.235710
F                3.724547            0.157424            0.662783
H                0.361557            3.520920            0.017023
H                2.462213            2.211225            0.087170
H                0.194883           -1.443590           -0.049693
H               -1.825883            2.349165           -0.079004
H               -2.760870           -0.867632            2.066909
H               -4.101199           -0.113761            1.388322
