# Supplementary material for: How to Predict the pKa of Any Compound in Any Solvent
Source: ACS Omega. 2022 May 9;7(20):17369–83. doi: 10.1021/acsomega.2c01393 (PMC9134414; doi:10.1021/acsomega.2c01393)
Supplement: Supplementary file 3 — ao2c01393_si_003.zip [file ao2c01393_si_003.zip › Structures/Non-aqueous/1,2-Dichlorethane/NA-100/1H/g16_input_0_LG.txt]

21
 
C                0.357920            2.471874            0.062499
C                1.526891            1.717140            0.094688
C                1.467693            0.328995            0.012320
C                0.252698           -0.330786           -0.112127
C               -0.893339            0.454768           -0.136081
C               -0.874194            1.844712           -0.051343
S               -2.447049           -0.352063           -0.253947
O               -2.332381           -1.650019           -0.852245
O               -3.501998            0.567507           -0.565247
N               -2.750926           -0.745628            1.508873
C                2.729272           -0.490567            0.006447
F                2.612301           -1.582664            0.777360
F                3.032027           -0.922855           -1.227963
F                3.782962            0.199857            0.450858
H                0.408429            3.551190            0.122945
H                2.485959            2.212218            0.186208
H                0.201637           -1.411303           -0.196110
H               -1.793984            2.416762           -0.083180
H               -2.016942           -1.363242            1.883035
H               -3.657378           -1.230686            1.589426
H               -2.790677            0.111703            2.077939
