# Supplementary material for: How to Predict the pKa of Any Compound in Any Solvent
Source: ACS Omega. 2022 May 9;7(20):17369–83. doi: 10.1021/acsomega.2c01393 (PMC9134414; doi:10.1021/acsomega.2c01393)
Supplement: Supplementary file 3 — ao2c01393_si_003.zip [file ao2c01393_si_003.zip › Structures/Non-aqueous/1,2-Dichlorethane/NA-101/0H/g16_input_0_LG.txt]

57
 
C                5.374641           -3.423898           -1.363538
C                4.242453           -3.724632           -0.609944
C                3.422918           -2.708641           -0.127557
C                3.733495           -1.370432           -0.390001
C                4.873343           -1.075787           -1.146616
C                5.688432           -2.094537           -1.630952
C                2.912695           -0.248524            0.141299
C                3.526276            0.795646            0.788564
C                2.796572            1.905431            1.279633
C                3.438458            2.936297            2.016491
C                2.722546            3.994724            2.509555
C                1.325432            4.059993            2.293321
C                0.681741            3.084841            1.575184
C                1.399751            1.983227            1.033949
C                0.767679            0.941323            0.281448
C                1.500363           -0.178769           -0.064177
O                0.885163           -1.206498           -0.720888
P               -0.216442           -2.196845            0.052982
O                0.464995           -3.009272            1.096345
O               -1.060294           -1.038600            0.892756
C               -1.539180            0.045497            0.210040
C               -0.657451            1.046932           -0.135395
C               -1.129057            2.142072           -0.930641
C               -0.268168            3.146389           -1.451763
C               -0.764379            4.175324           -2.211005
C               -2.148088            4.263618           -2.492201
C               -2.999618            3.297790           -2.025393
C               -2.512491            2.211207           -1.250866
C               -3.386231            1.187860           -0.806876
C               -2.930065            0.102409           -0.101048
C               -3.864426           -0.971390            0.323146
C               -4.822313           -1.453073           -0.574541
C               -5.733035           -2.430115           -0.184384
C               -5.699644           -2.938803            1.110630
C               -4.747548           -2.466330            2.011227
C               -3.833504           -1.494225            1.620827
O               -1.047013           -2.777301           -1.032141
H                6.006378           -4.220138           -1.740900
H                3.993289           -4.757722           -0.394292
H                2.546133           -2.950442            0.462946
H                5.112928           -0.041269           -1.368681
H                6.563494           -1.848364           -2.221940
H                4.598157            0.764163            0.956984
H                4.507597            2.861146            2.186562
H                3.217840            4.776033            3.074371
H                0.757880            4.886579            2.705587
H               -0.390075            3.144251            1.429744
H                0.795660            3.088719           -1.258004
H               -0.088836            4.925704           -2.605762
H               -2.526077            5.086513           -3.087824
H               -4.060959            3.338167           -2.248055
H               -4.442976            1.271260           -1.040409
H               -4.838966           -1.073448           -1.590397
H               -6.462483           -2.799656           -0.896255
H               -6.406091           -3.702613            1.415233
H               -4.714303           -2.857539            3.021813
H               -3.094338           -1.133855            2.325488
