# Supplementary material for: How to Predict the pKa of Any Compound in Any Solvent
Source: ACS Omega. 2022 May 9;7(20):17369–83. doi: 10.1021/acsomega.2c01393 (PMC9134414; doi:10.1021/acsomega.2c01393)
Supplement: Supplementary file 3 — ao2c01393_si_003.zip [file ao2c01393_si_003.zip › Structures/Non-aqueous/1,2-Dichlorethane/NA-101/1H/g16_input_0_LG.txt]

58
 
C                5.202449           -3.609139           -1.325131
C                4.113599           -3.830830           -0.485487
C                3.352625           -2.761968           -0.023262
C                3.676628           -1.453958           -0.394591
C                4.773756           -1.238071           -1.234436
C                5.531604           -2.309224           -1.697741
C                2.915201           -0.281362            0.112921
C                3.572977            0.760845            0.717965
C                2.884282            1.897632            1.206057
C                3.574651            2.923206            1.905661
C                2.898296            4.002470            2.407524
C                1.496460            4.097440            2.239045
C                0.805905            3.130082            1.555769
C                1.482482            2.007630            1.006618
C                0.801759            0.972216            0.286644
C                1.509278           -0.158423           -0.057183
O                0.846736           -1.206755           -0.692704
P               -0.241938           -2.079710            0.100245
O                0.231029           -3.163376            0.966430
O               -1.052550           -0.983154            0.947637
C               -1.530897            0.135941            0.271026
C               -0.631489            1.107635           -0.092738
C               -1.104089            2.206420           -0.884005
C               -0.239295            3.193868           -1.427566
C               -0.738864            4.225229           -2.180570
C               -2.126970            4.331476           -2.430950
C               -2.982272            3.379791           -1.944159
C               -2.493063            2.289179           -1.176609
C               -3.372035            1.272319           -0.727955
C               -2.918495            0.182219           -0.028001
C               -3.833588           -0.918323            0.368004
C               -4.751725           -1.418128           -0.561155
C               -5.633223           -2.435285           -0.208232
C               -5.607916           -2.965707            1.078404
C               -4.696404           -2.473700            2.009874
C               -3.811529           -1.460515            1.658004
O               -1.146886           -2.486196           -1.134372
H                5.791373           -4.444797           -1.685636
H                3.856044           -4.839954           -0.184294
H                2.517107           -2.946447            0.641537
H                5.025239           -0.226188           -1.533667
H                6.375540           -2.126622           -2.353176
H                4.647271            0.701628            0.859299
H                4.646589            2.825287            2.040960
H                3.429170            4.779733            2.944663
H                0.963167            4.941871            2.660184
H               -0.268310            3.213475            1.444843
H                0.827496            3.123399           -1.257215
H               -0.062383            4.964660           -2.593397
H               -2.505904            5.157978           -3.020675
H               -4.047091            3.433046           -2.145092
H               -4.428593            1.358678           -0.960117
H               -4.762480           -1.016858           -1.568830
H               -6.335426           -2.816248           -0.940987
H               -6.293088           -3.759062            1.354218
H               -4.674741           -2.878250            3.015329
H               -3.109595           -1.079426            2.389806
H               -1.709531           -3.260186           -0.969820
