# Supplementary material for: How to Predict the pKa of Any Compound in Any Solvent
Source: ACS Omega. 2022 May 9;7(20):17369–83. doi: 10.1021/acsomega.2c01393 (PMC9134414; doi:10.1021/acsomega.2c01393)
Supplement: Supplementary file 3 — ao2c01393_si_003.zip [file ao2c01393_si_003.zip › Structures/Non-aqueous/1,2-Dichlorethane/NA-102/0-1H/g16_input_0_LG.txt]

19
 
C               -4.148677           -0.022700           -0.022998
C               -2.643576           -0.000859            0.007202
C               -1.919468           -1.199771           -0.027277
C               -0.532435           -1.197628           -0.016459
C                0.152421            0.014876            0.030890
C               -0.542468            1.213750            0.065358
C               -1.937436            1.199602            0.056875
S                1.947038            0.016181           -0.016912
O                2.342703            1.447396            0.049707
O                2.334869           -0.594020           -1.318569
N                2.297614           -0.853683            1.239777
H               -4.544824           -0.707243            0.730756
H               -4.561097            0.970358            0.160704
H               -4.508854           -0.365198           -0.997303
H               -2.454541           -2.143739           -0.062741
H                0.021362           -2.129589           -0.037460
H                0.006411            2.147002            0.104279
H               -2.481507            2.137963            0.090149
H                3.296402           -1.063305            1.193114
