# Supplementary material for: How to Predict the pKa of Any Compound in Any Solvent
Source: ACS Omega. 2022 May 9;7(20):17369–83. doi: 10.1021/acsomega.2c01393 (PMC9134414; doi:10.1021/acsomega.2c01393)
Supplement: Supplementary file 3 — ao2c01393_si_003.zip [file ao2c01393_si_003.zip › Structures/Non-aqueous/1,2-Dichlorethane/NA-102/0H/g16_input_0_LG.txt]

20
 
C                4.162935            0.042943            0.058521
C                2.660416            0.007502            0.021168
C                1.932027            1.203800           -0.033764
C                0.547811            1.195486           -0.081285
C               -0.114515           -0.030324           -0.075950
C                0.575621           -1.232277           -0.020891
C                1.966817           -1.202458            0.027374
S               -1.887584           -0.042451           -0.119598
O               -2.318138           -1.414971           -0.351039
O               -2.366109            1.002337           -1.014037
N               -2.277882            0.475798            1.411117
H                4.514565            0.700246            0.857090
H                4.577672           -0.952743            0.217833
H                4.557477            0.432817           -0.883755
H                2.462062            2.150370           -0.040321
H               -0.012192            2.122840           -0.123590
H                0.037480           -2.172441           -0.021244
H                2.518400           -2.135151            0.068797
H               -2.204995           -0.277183            2.093832
H               -3.216637            0.872917            1.416682
