# Supplementary material for: How to Predict the pKa of Any Compound in Any Solvent
Source: ACS Omega. 2022 May 9;7(20):17369–83. doi: 10.1021/acsomega.2c01393 (PMC9134414; doi:10.1021/acsomega.2c01393)
Supplement: Supplementary file 3 — ao2c01393_si_003.zip [file ao2c01393_si_003.zip › Structures/Non-aqueous/1,2-Dichlorethane/NA-102/1H/g16_input_0_LG.txt]

21
 
C                4.163164           -0.003819            0.127036
C                2.666237            0.007840            0.029331
C                1.958749            1.213134           -0.021681
C                0.575595            1.226670           -0.119328
C               -0.086290            0.002063           -0.167482
C                0.581682           -1.222603           -0.120451
C                1.961474           -1.202943           -0.023071
S               -1.826559           -0.000960           -0.244761
O               -2.351913           -1.262460           -0.685275
O               -2.356961            1.259576           -0.681844
N               -2.246917           -0.004090            1.545865
H                4.562727            1.006168            0.213816
H                4.483614           -0.586593            0.993895
H                4.593814           -0.475270           -0.760219
H                2.498601            2.152218            0.010280
H                0.028008            2.160607           -0.166659
H                0.036906           -2.158049           -0.169451
H                2.506751           -2.139597            0.007746
H               -1.864405           -0.839224            2.009420
H               -3.271808           -0.009889            1.656818
H               -1.873518            0.834625            2.010295
