# Supplementary material for: How to Predict the pKa of Any Compound in Any Solvent
Source: ACS Omega. 2022 May 9;7(20):17369–83. doi: 10.1021/acsomega.2c01393 (PMC9134414; doi:10.1021/acsomega.2c01393)
Supplement: Supplementary file 3 — ao2c01393_si_003.zip [file ao2c01393_si_003.zip › Structures/Non-aqueous/1,2-Dichlorethane/NA-103/0H/g16_input_0_LG.txt]

30
 
O                2.244116            0.000228           -0.805323
C                1.052568            0.000130           -0.489754
C                0.283963            1.207284           -0.253491
C               -1.007157            1.221202            0.209270
C               -1.654808           -0.000040            0.437885
C               -1.007006           -1.221207            0.209251
C                0.284112           -1.207158           -0.253483
S                1.076030           -2.738431           -0.595289
O                1.548975           -2.816857           -1.963850
O                0.262132           -3.813360           -0.049168
C                2.629665           -2.706456            0.483055
F                2.788052           -3.922413            0.991629
F                3.696308           -2.401878           -0.224944
F                2.483662           -1.843809            1.477969
S               -3.304066           -0.000176            0.983428
O               -3.631670           -1.267001            1.612241
O               -3.631893            1.266635            1.612176
C               -4.288832           -0.000242           -0.600854
F               -5.580227            0.000209           -0.305001
F               -4.004103           -1.080707           -1.313222
F               -4.003514            1.079591           -1.313833
S                1.075652            2.738630           -0.595325
O                1.548853            2.816895           -1.963813
O                0.261635            3.813535           -0.049344
C                2.629132            2.706680            0.483093
F                3.695743            2.401534           -0.224649
F                2.787732            3.922846            0.991221
F                2.482697            1.844397            1.478297
H               -1.513104            2.162505            0.402366
H               -1.512886           -2.162571            0.402220
