# Supplementary material for: How to Predict the pKa of Any Compound in Any Solvent
Source: ACS Omega. 2022 May 9;7(20):17369–83. doi: 10.1021/acsomega.2c01393 (PMC9134414; doi:10.1021/acsomega.2c01393)
Supplement: Supplementary file 3 — ao2c01393_si_003.zip [file ao2c01393_si_003.zip › Structures/Non-aqueous/1,2-Dichlorethane/NA-103/1H/g16_input_0_LG.txt]

31
 
O                2.298234           -0.042541           -1.083019
C                1.055607            0.004299           -0.641046
C                0.268919            1.163435           -0.487752
C               -1.030945            1.102969           -0.001937
C               -1.550832           -0.129536            0.358681
C               -0.802551           -1.300387            0.255460
C                0.477912           -1.215939           -0.249934
S                1.396438           -2.731853           -0.477821
O                1.813196           -2.877144           -1.853635
O                0.664870           -3.779689            0.202839
C                2.964691           -2.453666            0.548828
F                3.216519           -3.571783            1.201500
F                3.978313           -2.160077           -0.234710
F                2.760392           -1.471770            1.413596
S               -3.210444           -0.217825            0.967697
O               -3.368425           -1.418684            1.759577
O               -3.619581            1.086402            1.442891
C               -4.180401           -0.515280           -0.600942
F               -5.457520           -0.621984           -0.287172
F               -3.763536           -1.632064           -1.172785
F               -4.004335            0.499727           -1.429387
S                0.939336            2.757212           -0.852734
O                2.042193            2.576249           -1.787650
O               -0.114265            3.714365           -1.082284
C                1.745428            3.222680            0.769030
F                2.363594            4.374201            0.610123
F                0.824455            3.323551            1.706735
F                2.615407            2.279979            1.092710
H                2.605292            0.806034           -1.456219
H               -1.617591            2.011634            0.101688
H               -1.209304           -2.259324            0.562714
