# Supplementary material for: How to Predict the pKa of Any Compound in Any Solvent
Source: ACS Omega. 2022 May 9;7(20):17369–83. doi: 10.1021/acsomega.2c01393 (PMC9134414; doi:10.1021/acsomega.2c01393)
Supplement: Supplementary file 3 — ao2c01393_si_003.zip [file ao2c01393_si_003.zip › Structures/Non-aqueous/1,2-Dichlorethane/NA-104/0H/g16_input_0_LG.txt]

27
 
C               -1.760609            0.078737            0.000000
C               -1.013680           -1.166004            0.000000
C                0.374354           -1.176229            0.000000
C                1.109895            0.044654            0.000000
C                0.401140            1.291033            0.000000
C               -0.990996            1.326100            0.000000
O               -2.996463            0.075402            0.000000
C               -1.998995           -2.334594            0.000000
C                1.004974           -2.587873            0.000000
C                2.630008           -0.082233            0.000000
C                1.252445            2.569073            0.000000
C               -2.012609            2.477120            0.000000
F               -1.513512           -3.581778            0.000000
F               -2.791678           -2.283346            1.086353
F               -2.791678           -2.283346           -1.086353
F                2.327356           -2.716673            0.000000
F                0.601869           -3.253317            1.095319
F                0.601869           -3.253317           -1.095319
F                3.361879            1.030086            0.000000
F                3.055382           -0.749394            1.094668
F                3.055382           -0.749394           -1.094668
F                0.594477            3.717310            0.000000
F                2.025154            2.624208            1.098684
F                2.025154            2.624208           -1.098684
F               -1.620643            3.751914            0.000000
F               -2.799053            2.381314           -1.089975
F               -2.799053            2.381314            1.089975
