# Supplementary material for: How to Predict the pKa of Any Compound in Any Solvent
Source: ACS Omega. 2022 May 9;7(20):17369–83. doi: 10.1021/acsomega.2c01393 (PMC9134414; doi:10.1021/acsomega.2c01393)
Supplement: Supplementary file 3 — ao2c01393_si_003.zip [file ao2c01393_si_003.zip › Structures/Non-aqueous/1,2-Dichlorethane/NA-104/1H/g16_input_0_LG.txt]

28
 
C               -1.675877            0.069989            0.000000
C               -0.990252           -1.158887            0.000000
C                0.408404           -1.166680            0.000000
C                1.119363            0.057814            0.000000
C                0.417823            1.290320            0.000000
C               -0.987797            1.306002            0.000000
O               -3.002219           -0.053782            0.000000
C               -1.970853           -2.358306            0.000000
C                1.048233           -2.579907            0.000000
C                2.659632           -0.056245            0.000000
C                1.253625            2.585564            0.000000
C               -2.004288            2.471074            0.000000
F               -1.455883           -3.581100            0.000000
F               -2.751179           -2.301392            1.087318
F               -2.751179           -2.301392           -1.087318
F                2.366757           -2.690671            0.000000
F                0.642303           -3.233544            1.095931
F                0.642303           -3.233544           -1.095931
F                3.372507            1.060750            0.000000
F                3.058643           -0.716452            1.096800
F                3.058643           -0.716452           -1.096800
F                0.568407            3.714627            0.000000
F                2.017601            2.641577            1.097664
F                2.017601            2.641577           -1.097664
F               -1.644373            3.730481            0.000000
F               -2.800423            2.321000           -1.083351
F               -2.800423            2.321000            1.083351
H               -3.522093            0.757682            0.000000
