# Supplementary material for: How to Predict the pKa of Any Compound in Any Solvent
Source: ACS Omega. 2022 May 9;7(20):17369–83. doi: 10.1021/acsomega.2c01393 (PMC9134414; doi:10.1021/acsomega.2c01393)
Supplement: Supplementary file 3 — ao2c01393_si_003.zip [file ao2c01393_si_003.zip › Structures/Non-aqueous/1,2-Dichlorethane/NA-105/0H/g16_input_0_LG.txt]

18
 
C                0.036035            0.729199            0.000005
C                0.027361           -0.707557            0.000044
C                1.286041           -1.351780            0.000294
C                2.448116           -0.649446            0.000297
C                2.533570            0.796462           -0.000384
C                1.258905            1.407931           -0.000232
F                1.255002            2.764502           -0.000631
O                3.631279            1.401068           -0.001023
F                3.605110           -1.328547            0.000818
F                1.352283           -2.694949            0.000708
C               -1.204456           -1.394682           -0.000309
C               -2.393310           -0.728756           -0.000249
C               -2.397434            0.676821            0.000180
C               -1.230471            1.377631            0.000345
F               -1.313569            2.715796            0.000913
F               -3.572087            1.311347            0.000485
F               -3.559778           -1.384211           -0.000623
F               -1.237669           -2.733215           -0.000755
