# Supplementary material for: How to Predict the pKa of Any Compound in Any Solvent
Source: ACS Omega. 2022 May 9;7(20):17369–83. doi: 10.1021/acsomega.2c01393 (PMC9134414; doi:10.1021/acsomega.2c01393)
Supplement: Supplementary file 3 — ao2c01393_si_003.zip [file ao2c01393_si_003.zip › Structures/Non-aqueous/1,2-Dichlorethane/NA-105/1H/g16_input_0_LG.txt]

19
 
C               -0.001781            0.710735            0.000017
C                0.013498           -0.716511            0.000012
C               -1.225138           -1.394951           -0.000026
C               -2.398880           -0.704975           -0.000008
C               -2.439792            0.704805            0.000043
C               -1.245481            1.377725            0.000020
F               -1.287042            2.713904            0.000061
O               -3.592616            1.390509            0.000206
F               -3.564890           -1.355863           -0.000120
F               -1.272796           -2.726992           -0.000061
C                1.258385           -1.387588            0.000046
C                2.430164           -0.693304            0.000030
C                2.418163            0.712625           -0.000023
C                1.238408            1.394195           -0.000019
F                1.281928            2.726310           -0.000109
F                3.577759            1.359293           -0.000062
F                3.599447           -1.323407            0.000041
F                1.311088           -2.718955            0.000086
H               -4.353786            0.790784           -0.000722
