# Supplementary material for: How to Predict the pKa of Any Compound in Any Solvent
Source: ACS Omega. 2022 May 9;7(20):17369–83. doi: 10.1021/acsomega.2c01393 (PMC9134414; doi:10.1021/acsomega.2c01393)
Supplement: Supplementary file 3 — ao2c01393_si_003.zip [file ao2c01393_si_003.zip › Structures/Non-aqueous/1,2-Dichlorethane/NA-107/0H/g16_input_0_LG.txt]

12
 
F               -0.003131           -2.718518           -0.000002
C               -0.001522           -1.371658           -0.000023
C                1.186371           -0.658487            0.000003
F                2.350928           -1.326724            0.000014
C                1.184555            0.720500           -0.000015
F                2.377847            1.351513            0.000003
C                0.001742            1.521309           -0.000038
O                0.003124            2.781599            0.000028
C               -1.182933            0.723102           -0.000024
F               -2.374792            1.356729            0.000003
C               -1.187852           -0.655818            0.000009
F               -2.353867           -1.321499            0.000016
