# Supplementary material for: How to Predict the pKa of Any Compound in Any Solvent
Source: ACS Omega. 2022 May 9;7(20):17369–83. doi: 10.1021/acsomega.2c01393 (PMC9134414; doi:10.1021/acsomega.2c01393)
Supplement: Supplementary file 3 — ao2c01393_si_003.zip [file ao2c01393_si_003.zip › Structures/Non-aqueous/1,2-Dichlorethane/NA-107/1H/g16_input_0_LG.txt]

13
 
F                2.618924           -0.771951           -0.000174
C                1.343002           -0.394956           -0.000074
C                1.011049            0.949289           -0.000024
F                1.971992            1.867738           -0.000073
C               -0.315980            1.340749            0.000116
F               -0.611751            2.639220            0.000404
C               -1.343604            0.403505           -0.000074
O               -2.617017            0.833670           -0.000688
C               -0.987555           -0.940264           -0.000006
F               -1.959310           -1.858244            0.000096
C                0.335150           -1.342922            0.000050
F                0.637125           -2.637238            0.000166
H               -3.229058            0.082516            0.001804
