# Supplementary material for: How to Predict the pKa of Any Compound in Any Solvent
Source: ACS Omega. 2022 May 9;7(20):17369–83. doi: 10.1021/acsomega.2c01393 (PMC9134414; doi:10.1021/acsomega.2c01393)
Supplement: Supplementary file 3 — ao2c01393_si_003.zip [file ao2c01393_si_003.zip › Structures/Non-aqueous/1,2-Dichlorethane/NA-108/0H/g16_input_0_LG.txt]

5
 
F                1.500619           -0.000068           -0.000000
S               -0.158637           -0.000133            0.000000
O               -0.456974           -0.710774            1.231797
O               -0.456974           -0.710774           -1.231797
O               -0.456974            1.421889            0.000000
