# Supplementary material for: How to Predict the pKa of Any Compound in Any Solvent
Source: ACS Omega. 2022 May 9;7(20):17369–83. doi: 10.1021/acsomega.2c01393 (PMC9134414; doi:10.1021/acsomega.2c01393)
Supplement: Supplementary file 3 — ao2c01393_si_003.zip [file ao2c01393_si_003.zip › Structures/Non-aqueous/1,2-Dichlorethane/NA-108/1H/g16_input_0_LG.txt]

6
 
F                1.463201            0.103702            0.000000
S               -0.095077           -0.128590            0.000000
O               -0.427377           -0.734085            1.246584
O               -0.427377           -0.734085           -1.246584
O               -0.427377            1.411007            0.000000
H               -1.390527            1.581424            0.000000
