# Supplementary material for: How to Predict the pKa of Any Compound in Any Solvent
Source: ACS Omega. 2022 May 9;7(20):17369–83. doi: 10.1021/acsomega.2c01393 (PMC9134414; doi:10.1021/acsomega.2c01393)
Supplement: Supplementary file 3 — ao2c01393_si_003.zip [file ao2c01393_si_003.zip › Structures/Non-aqueous/1,2-Dichlorethane/NA-109/0H/g16_input_0_LG.txt]

34
 
C               -4.606616            2.228586           -0.479414
C               -4.616525            1.106107            0.345023
C               -3.451056            0.379621            0.561339
C               -2.260773            0.763565           -0.061955
C               -2.251574            1.884271           -0.896667
C               -3.418011            2.614339           -1.094665
N               -1.074150            0.011385            0.146387
C               -1.140439           -1.406898            0.129007
C               -1.914278           -2.060032           -0.834019
C               -1.993665           -3.448111           -0.840006
C               -1.292893           -4.200184            0.099472
C               -0.515969           -3.548486            1.054394
C               -0.444256           -2.160443            1.078383
C                0.151972            0.667517            0.368739
C                1.342389            0.115476           -0.122171
C                2.539444            0.770550            0.119912
C                2.606434            1.970402            0.815000
C                1.413625            2.513873            1.285612
C                0.199586            1.874481            1.077255
Br               4.151368           -0.004535           -0.545404
H               -5.515423            2.795993           -0.641505
H               -5.533747            0.798156            0.834097
H               -3.458188           -0.489075            1.210202
H               -1.330676            2.179071           -1.387176
H               -3.398607            3.481684           -1.744817
H               -2.453217           -1.476977           -1.572382
H               -2.598008           -3.942801           -1.591921
H               -1.351876           -5.282080            0.088300
H                0.028682           -4.121556            1.796209
H                0.150862           -1.655852            1.831222
H                1.322191           -0.810702           -0.682218
H                3.553177            2.464576            0.988543
H                1.436918            3.445568            1.838906
H               -0.715286            2.305211            1.465520
