# Supplementary material for: How to Predict the pKa of Any Compound in Any Solvent
Source: ACS Omega. 2022 May 9;7(20):17369–83. doi: 10.1021/acsomega.2c01393 (PMC9134414; doi:10.1021/acsomega.2c01393)
Supplement: Supplementary file 3 — ao2c01393_si_003.zip [file ao2c01393_si_003.zip › Structures/Non-aqueous/1,2-Dichlorethane/NA-109/1H/g16_input_0_LG.txt]

35
 
C               -4.059950            2.342580           -1.228284
C               -4.459496            1.522140           -0.175923
C               -3.518975            0.766786            0.513519
C               -2.188550            0.857795            0.132012
C               -1.762930            1.666503           -0.907309
C               -2.719448            2.412997           -1.591618
N               -1.217792            0.001332            0.875338
C               -1.248404           -1.429548            0.454256
C               -1.510423           -1.768419           -0.862487
C               -1.483913           -3.116492           -1.210454
C               -1.206993           -4.086104           -0.252245
C               -0.951786           -3.716849            1.065913
C               -0.967663           -2.375215            1.428875
C                0.155343            0.579339            0.935464
C                1.163111            0.070861            0.134427
C                2.412193            0.676915            0.220991
C                2.650671            1.747563            1.071603
C                1.609733            2.227277            1.861225
C                0.349927            1.647061            1.798170
Br               3.825869            0.003521           -0.851842
H               -4.796237            2.930010           -1.763637
H               -5.502328            1.468464            0.111575
H               -3.812233            0.115368            1.330558
H               -0.717587            1.721665           -1.185637
H               -2.407521            3.051817           -2.408766
H               -1.730329           -1.011078           -1.604946
H               -1.684998           -3.402869           -2.235474
H               -1.193434           -5.132749           -0.531580
H               -0.741359           -4.470128            1.814995
H               -0.763548           -2.070562            2.450318
H                0.992992           -0.765689           -0.530654
H                3.631984            2.201906            1.124354
H                1.785947            3.058888            2.531986
H               -0.468112            2.020538            2.404855
H               -1.548780            0.000736            1.850333
