# Supplementary material for: How to Predict the pKa of Any Compound in Any Solvent
Source: ACS Omega. 2022 May 9;7(20):17369–83. doi: 10.1021/acsomega.2c01393 (PMC9134414; doi:10.1021/acsomega.2c01393)
Supplement: Supplementary file 3 — ao2c01393_si_003.zip [file ao2c01393_si_003.zip › Structures/Non-aqueous/1,2-Dichlorethane/NA-11/0H/g16_input_0_LG.txt]

18
 
C                2.515561           -0.774605            0.000043
C                1.222967           -0.006842            0.000001
C                0.000004           -0.765197           -0.000079
C               -1.222962           -0.006956            0.000006
C               -1.199444            1.382912           -0.000048
C               -0.000072            2.101503           -0.000027
C                1.199405            1.382985            0.000047
C               -2.515580           -0.774692            0.000076
O                0.000142           -2.042637           -0.000072
H                2.587290           -1.429153           -0.874981
H                3.376042           -0.101026            0.000517
H                2.586682           -1.429745            0.874697
H               -2.145750            1.920354           -0.000005
H               -0.000061            3.185533           -0.000100
H                2.145632            1.920564            0.000056
H               -3.376022           -0.101061           -0.000273
H               -2.586967           -1.429793           -0.874572
H               -2.587249           -1.429231            0.875122
