# Supplementary material for: How to Predict the pKa of Any Compound in Any Solvent
Source: ACS Omega. 2022 May 9;7(20):17369–83. doi: 10.1021/acsomega.2c01393 (PMC9134414; doi:10.1021/acsomega.2c01393)
Supplement: Supplementary file 3 — ao2c01393_si_003.zip [file ao2c01393_si_003.zip › Structures/Non-aqueous/1,2-Dichlorethane/NA-11/1H/g16_input_0_LG.txt]

19
 
C                2.502574           -0.794783            0.000001
C                1.231332            0.007484           -0.000025
C               -0.003086           -0.652370           -0.000076
C               -1.217659            0.043231           -0.000062
C               -1.173878            1.438079           -0.000053
C                0.038057            2.119631           -0.000007
C                1.230558            1.400575            0.000032
C               -2.523454           -0.707248            0.000111
O                0.042158           -2.016797            0.000170
H                2.557406           -1.443176           -0.878574
H                3.371252           -0.135430            0.000364
H                2.557126           -1.443584            0.878300
H               -2.108991            1.988731           -0.000082
H                0.054110            3.203227            0.000019
H                2.181542            1.923356            0.000065
H               -3.362166           -0.011058           -0.000259
H               -2.621816           -1.346316           -0.883862
H               -2.621794           -1.345558            0.884639
H               -0.850596           -2.383409           -0.001501
