# Supplementary material for: How to Predict the pKa of Any Compound in Any Solvent
Source: ACS Omega. 2022 May 9;7(20):17369–83. doi: 10.1021/acsomega.2c01393 (PMC9134414; doi:10.1021/acsomega.2c01393)
Supplement: Supplementary file 3 — ao2c01393_si_003.zip [file ao2c01393_si_003.zip › Structures/Non-aqueous/1,2-Dichlorethane/NA-110/0H/g16_input_0_LG.txt]

111
 
C                5.937983           -4.800763           -0.856702
C                6.493439           -3.412582           -1.191666
C                7.873086           -3.217844           -0.553724
C                5.531511           -2.317034           -0.772949
C                4.972780           -1.456840           -1.712953
C                4.091213           -0.435879           -1.351182
C                3.759086           -0.271113            0.006033
C                4.292673           -1.147437            0.974041
C                5.177090           -2.145498            0.564047
C                3.938550           -1.056781            2.451677
C                3.442625           -2.399815            2.998840
C                5.132568           -0.551938            3.270995
C                2.869626            0.855316            0.423095
C                3.350293            1.899853            1.168916
C                2.509189            2.957641            1.600003
C                3.007599            3.989845            2.438630
C                2.183307            4.986055            2.891305
C                0.815535            4.984604            2.529447
C                0.310332            4.009770            1.707199
C                1.144510            2.975176            1.201671
C                0.660259            1.937377            0.340011
C                1.499878            0.885378            0.032745
O                1.031318           -0.139590           -0.739433
P                0.016240           -1.273833           -0.060634
O               -0.615819           -1.968009           -1.213146
O               -1.059127           -0.228193            0.667701
C               -1.537734            0.851893           -0.017464
C               -0.721469            1.948833           -0.210872
C               -1.222576            3.054798           -0.972961
C               -0.408980            4.153152           -1.365616
C               -0.930469            5.193716           -2.091509
C               -2.294836            5.200525           -2.465799
C               -3.098353            4.144768           -2.124469
C               -2.582452            3.045756           -1.387563
C               -3.399713            1.928245           -1.078924
C               -2.899777            0.826974           -0.434881
C               -3.763362           -0.361713           -0.160514
C               -4.163372           -0.650564            1.159568
C               -5.025287           -1.721888            1.386343
C               -5.496466           -2.521623            0.345066
C               -5.069970           -2.232390           -0.946798
C               -4.202216           -1.171580           -1.223541
C               -3.763035           -0.945258           -2.663078
C               -3.207950           -2.225487           -3.297055
C               -4.915257           -0.384902           -3.505889
C               -6.435355           -3.681696            0.616134
C               -7.747903           -3.205308            1.247291
C               -5.768221           -4.741016            1.499888
C               -3.716524            0.187696            2.347499
C               -4.903415            0.944224            2.955807
C               -3.013473           -0.667819            3.405800
O                0.688177           -1.980275            1.061519
C                3.562182            0.481351           -2.443578
C                2.813972           -0.304234           -3.525257
C                4.699041            1.308083           -3.056706
H                4.958938           -4.955988           -1.316318
H                6.615198           -5.580750           -1.215817
H                5.826574           -4.923087            0.224635
H                6.607659           -3.344617           -2.278278
H                8.288370           -2.237098           -0.799208
H                8.569513           -3.983744           -0.906298
H                7.810514           -3.296631            0.535673
H                5.237770           -1.581739           -2.759252
H                5.595434           -2.814685            1.310292
H                3.121324           -0.342817            2.563899
H                2.600601           -2.762681            2.406537
H                3.109417           -2.277059            4.033607
H                4.235028           -3.153517            2.994279
H                5.481952            0.421625            2.917795
H                5.969421           -1.254191            3.202281
H                4.858546           -0.455929            4.325534
H                4.395201            1.913146            1.462997
H                4.054995            3.964002            2.721809
H                2.569791            5.766840            3.536204
H                0.159630            5.758714            2.911419
H               -0.741740            4.017473            1.449486
H                0.640720            4.159473           -1.098918
H               -0.289718            6.016652           -2.387444
H               -2.694519            6.032948           -3.033419
H               -4.142141            4.122730           -2.420912
H               -4.440509            1.943218           -1.387125
H               -5.340171           -1.936712            2.403698
H               -5.419134           -2.857791           -1.763382
H               -2.954740           -0.212120           -2.659728
H               -2.400389           -2.630605           -2.684583
H               -2.808947           -2.001604           -4.290837
H               -3.985816           -2.984710           -3.417529
H               -5.299836            0.550721           -3.092066
H               -4.581438           -0.194877           -4.530042
H               -5.743071           -1.099873           -3.547818
H               -6.668404           -4.141542           -0.349552
H               -8.241730           -2.459162            0.619624
H               -7.566005           -2.756622            2.228364
H               -8.433492           -4.046064            1.385108
H               -4.837824           -5.099515            1.052964
H               -6.434805           -5.596288            1.641970
H               -5.532760           -4.329802            2.485940
H               -2.998640            0.931480            1.999829
H               -5.386351            1.583558            2.211537
H               -4.569053            1.575160            3.784232
H               -5.653367            0.247623            3.342388
H               -2.178287           -1.217337            2.966619
H               -3.703105           -1.386991            3.857082
H               -2.624044           -0.031846            4.205803
H                2.854156            1.182027           -2.000450
H                2.013048           -0.901139           -3.084484
H                3.488757           -0.972119           -4.068435
H                2.370629            0.384068           -4.250500
H                5.216369            1.894675           -2.292388
H                4.304741            1.997362           -3.808775
H                5.434781            0.661634           -3.544093
