# Supplementary material for: How to Predict the pKa of Any Compound in Any Solvent
Source: ACS Omega. 2022 May 9;7(20):17369–83. doi: 10.1021/acsomega.2c01393 (PMC9134414; doi:10.1021/acsomega.2c01393)
Supplement: Supplementary file 3 — ao2c01393_si_003.zip [file ao2c01393_si_003.zip › Structures/Non-aqueous/1,2-Dichlorethane/NA-110/1H/g16_input_0_LG.txt]

112
 
C                5.410033           -4.975646           -0.861203
C                6.148858           -3.658275           -1.121372
C                7.491986           -3.640925           -0.384379
C                5.291627           -2.465386           -0.743835
C                4.867754           -1.555777           -1.706715
C                4.073881           -0.452486           -1.383236
C                3.704446           -0.250695           -0.042487
C                4.104611           -1.171331            0.952173
C                4.895154           -2.257574            0.577779
C                3.713321           -1.013231            2.416462
C                3.322048           -2.339088            3.080706
C                4.855466           -0.376182            3.220675
C                2.877510            0.937295            0.333035
C                3.383440            1.984812            1.056772
C                2.558149            3.049794            1.501355
C                3.086907            4.079006            2.324968
C                2.276023            5.065928            2.818635
C                0.893907            5.058614            2.517354
C                0.359008            4.090053            1.707275
C                1.179231            3.069027            1.156453
C                0.669252            2.043204            0.293359
C                1.512832            1.012180           -0.048774
O                1.030381           -0.014018           -0.855760
P                0.026810           -1.094674           -0.216089
O               -0.509267           -1.987832           -1.246839
O               -0.991806           -0.182007            0.620063
C               -1.531322            0.940081           -0.007395
C               -0.734980            2.046108           -0.198916
C               -1.296968            3.162611           -0.902294
C               -0.525217            4.287627           -1.299806
C               -1.105587            5.336254           -1.965856
C               -2.487342            5.323270           -2.269243
C               -3.251585            4.241257           -1.922791
C               -2.675363            3.131665           -1.248722
C               -3.453452            1.984489           -0.948274
C               -2.900572            0.872557           -0.368786
C               -3.693146           -0.370675           -0.125947
C               -4.039283           -0.737238            1.189775
C               -4.822192           -1.872303            1.389336
C               -5.262938           -2.659072            0.325001
C               -4.888767           -2.290428           -0.963054
C               -4.101506           -1.162812           -1.214445
C               -3.723784           -0.838333           -2.652934
C               -3.155612           -2.055776           -3.390732
C               -4.927746           -0.270694           -3.415234
C               -6.124935           -3.883128            0.567420
C               -7.464193           -3.500512            1.206457
C               -5.395118           -4.918497            1.429376
C               -3.619953            0.082928            2.400231
C               -4.838569            0.749440            3.049543
C               -2.853776           -0.764960            3.420580
O                0.777551           -1.764438            1.009271
C                3.670109            0.505081           -2.493556
C                2.929684           -0.216748           -3.624080
C                4.896063            1.251053           -3.033962
H                4.458085           -5.008280           -1.397076
H                6.016808           -5.824562           -1.187750
H                5.204474           -5.100449            0.206151
H                6.347812           -3.585837           -2.195133
H                8.033289           -2.709604           -0.568471
H                8.118540           -4.473402           -0.715693
H                7.344775           -3.741302            0.694923
H                5.167246           -1.708303           -2.739691
H                5.211052           -2.965255            1.337794
H                2.844899           -0.352172            2.463900
H                2.603090           -2.907361            2.487592
H                2.869673           -2.139370            4.055329
H                4.194318           -2.975619            3.250751
H                5.140187            0.601507            2.829149
H                5.739352           -1.021018            3.191178
H                4.560160           -0.253348            4.266521
H                4.433562            1.993846            1.326554
H                4.144631            4.055195            2.565566
H                2.684496            5.844097            3.452794
H                0.250714            5.824358            2.935451
H               -0.702755            4.094598            1.494596
H                0.535914            4.310110           -1.085020
H               -0.499048            6.182164           -2.268221
H               -2.932414            6.164064           -2.788385
H               -4.308015            4.204651           -2.167189
H               -4.504893            1.982304           -1.215990
H               -5.101169           -2.147156            2.402607
H               -5.218143           -2.903135           -1.796969
H               -2.941746           -0.076309           -2.635759
H               -2.320687           -2.488608           -2.836977
H               -2.794715           -1.751713           -4.377355
H               -3.916965           -2.825563           -3.542439
H               -5.329587            0.621699           -2.929554
H               -4.642231           -0.006513           -4.437370
H               -5.729061           -1.014239           -3.469245
H               -6.328570           -4.334180           -0.408850
H               -8.002963           -2.774098            0.592918
H               -7.308707           -3.060422            2.195922
H               -8.096446           -4.384398            1.327191
H               -4.443151           -5.208709            0.978085
H               -6.007727           -5.816431            1.547653
H               -5.190181           -4.517686            2.426389
H               -2.951968            0.879964            2.069718
H               -5.366885            1.385449            2.334079
H               -4.528671            1.368594            3.895909
H               -5.541722           -0.002651            3.419073
H               -1.993991           -1.253433            2.956420
H               -3.494703           -1.536490            3.856308
H               -2.491012           -0.133517            4.236240
H                1.311806           -2.535573            0.757892
H                2.990687            1.252436           -2.080850
H                2.065765           -0.763722           -3.239942
H                3.585262           -0.923745           -4.139955
H                2.575948            0.508200           -4.362180
H                5.407247            1.798236           -2.237246
H                4.596254            1.966758           -3.804334
H                5.610695            0.553016           -3.479692
