# Supplementary material for: How to Predict the pKa of Any Compound in Any Solvent
Source: ACS Omega. 2022 May 9;7(20):17369–83. doi: 10.1021/acsomega.2c01393 (PMC9134414; doi:10.1021/acsomega.2c01393)
Supplement: Supplementary file 3 — ao2c01393_si_003.zip [file ao2c01393_si_003.zip › Structures/Non-aqueous/1,2-Dichlorethane/NA-111/0H/g16_input_0_LG.txt]

19
 
O                2.636364            0.349986           -0.050572
C                1.340645            0.145330            0.006511
C                0.837952           -1.175437           -0.007905
C               -0.537896           -1.414932           -0.025112
C               -1.435496           -0.393227            0.015428
C               -1.054774            1.014149            0.148213
O               -1.855287            1.904027            0.388512
C                0.401694            1.210843            0.028589
N                0.886383            2.544162           -0.054088
O                0.135419            3.467074           -0.261937
O                2.119829            2.747768            0.074174
N               -2.841582           -0.749030           -0.017203
O               -3.621965            0.022323           -0.536414
O               -3.173636           -1.826278            0.456503
N                1.703046           -2.325135           -0.038475
O                1.217517           -3.390443           -0.399854
O                2.864212           -2.213254            0.309957
H                2.761580            1.337958           -0.000655
H               -0.888873           -2.437913           -0.068268
