# Supplementary material for: How to Predict the pKa of Any Compound in Any Solvent
Source: ACS Omega. 2022 May 9;7(20):17369–83. doi: 10.1021/acsomega.2c01393 (PMC9134414; doi:10.1021/acsomega.2c01393)
Supplement: Supplementary file 3 — ao2c01393_si_003.zip [file ao2c01393_si_003.zip › Structures/Non-aqueous/1,2-Dichlorethane/NA-111/1H/g16_input_0_LG.txt]

20
 
O                2.415784            1.143011            0.030146
C                1.245757            0.553895           -0.006021
C                1.194071           -0.848939           -0.024965
C                0.000646           -1.536528           -0.001058
C               -1.193468           -0.849893           -0.024909
C               -1.246176            0.552798           -0.006149
O               -2.416554            1.141159            0.029808
C               -0.000463            1.242984            0.016806
N               -0.001045            2.679693            0.088141
O               -1.066748            3.277629            0.117027
O                1.064183            3.278392            0.117787
N               -2.423034           -1.644199           -0.050814
O               -3.370216           -1.217375           -0.669923
O               -2.399500           -2.707488            0.535688
N                2.424294           -1.642382           -0.050919
O                2.402012           -2.704903            0.536925
O                3.370607           -1.215736           -0.671480
H                2.295676            2.113280            0.076543
H                0.001054           -2.620006            0.012748
H               -2.296990            2.111535            0.075815
