# Supplementary material for: How to Predict the pKa of Any Compound in Any Solvent
Source: ACS Omega. 2022 May 9;7(20):17369–83. doi: 10.1021/acsomega.2c01393 (PMC9134414; doi:10.1021/acsomega.2c01393)
Supplement: Supplementary file 3 — ao2c01393_si_003.zip [file ao2c01393_si_003.zip › Structures/Non-aqueous/1,2-Dichlorethane/NA-112/0H/g16_input_0_LG.txt]

12
 
C                0.000000            0.000000           -1.724495
C                0.000000            1.202675           -0.929097
C                0.000000            1.200669            0.455919
C               -0.000000           -0.000000            1.174650
C               -0.000000           -1.200669            0.455919
C               -0.000000           -1.202675           -0.929097
Cl               0.000000           -2.696199           -1.817841
Cl               0.000000           -2.707458            1.324774
Cl              -0.000000           -0.000000            2.912571
Cl               0.000000            2.707458            1.324774
Cl               0.000000            2.696199           -1.817841
O                0.000000            0.000000           -2.971526
