# Supplementary material for: How to Predict the pKa of Any Compound in Any Solvent
Source: ACS Omega. 2022 May 9;7(20):17369–83. doi: 10.1021/acsomega.2c01393 (PMC9134414; doi:10.1021/acsomega.2c01393)
Supplement: Supplementary file 3 — ao2c01393_si_003.zip [file ao2c01393_si_003.zip › Structures/Non-aqueous/1,2-Dichlorethane/NA-112/1H/g16_input_0_LG.txt]

13
 
C                0.016041           -1.609171            0.000021
C                1.207584           -0.881980            0.000011
C                1.197036            0.511214            0.000002
C               -0.016713            1.198079            0.000012
C               -1.214819            0.478249           -0.000007
C               -1.196222           -0.913503           -0.000004
Cl              -2.654383           -1.833679           -0.000017
Cl              -2.723654            1.312073            0.000005
Cl              -0.038017            2.924117            0.000006
Cl               2.687889            1.376366           -0.000016
Cl               2.695084           -1.767066            0.000001
O               -0.031639           -2.946209            0.000023
H                0.858067           -3.328445           -0.000051
