# Supplementary material for: How to Predict the pKa of Any Compound in Any Solvent
Source: ACS Omega. 2022 May 9;7(20):17369–83. doi: 10.1021/acsomega.2c01393 (PMC9134414; doi:10.1021/acsomega.2c01393)
Supplement: Supplementary file 3 — ao2c01393_si_003.zip [file ao2c01393_si_003.zip › Structures/Non-aqueous/1,2-Dichlorethane/NA-113/0H/g16_input_0_LG.txt]

16
 
N                0.173228            2.203201           -0.002511
C               -0.428230            0.995230           -0.000238
C               -1.847600            0.948668           -0.000087
C               -2.534620           -0.239367            0.000221
C               -1.856135           -1.471895            0.000357
C               -0.483480           -1.469339            0.000146
C                0.230354           -0.259275           -0.000149
N                1.670738           -0.352659            0.000058
O                2.329454            0.682507            0.001112
O                2.190945           -1.454616           -0.000829
H               -0.401014            3.032364            0.006062
H                1.174852            2.294189            0.006253
H               -2.381612            1.892416           -0.000326
H               -3.618675           -0.220673            0.000410
H               -2.403323           -2.405255            0.000692
H                0.077075           -2.394106            0.000316
