# Supplementary material for: How to Predict the pKa of Any Compound in Any Solvent
Source: ACS Omega. 2022 May 9;7(20):17369–83. doi: 10.1021/acsomega.2c01393 (PMC9134414; doi:10.1021/acsomega.2c01393)
Supplement: Supplementary file 3 — ao2c01393_si_003.zip [file ao2c01393_si_003.zip › Structures/Non-aqueous/1,2-Dichlorethane/NA-113/1H/g16_input_0_LG.txt]

17
 
N               -0.288067            2.193076            0.042525
C                0.439857            0.922341            0.014126
C                1.821298            0.972810            0.006117
C                2.560189           -0.207268           -0.012689
C                1.918328           -1.437821           -0.020652
C                0.531214           -1.496343           -0.012930
C               -0.202322           -0.320308           -0.000426
N               -1.668387           -0.432910           -0.006017
O               -2.312696            0.597576           -0.111961
O               -2.157722           -1.530686            0.087946
H                0.368488            2.975856            0.142447
H               -0.833194            2.344762           -0.815401
H                2.323660            1.933802            0.015822
H                3.641646           -0.153974           -0.019354
H                2.491300           -2.355967           -0.032733
H                0.008368           -2.443227           -0.019215
H               -0.953129            2.242003            0.823721
