# Supplementary material for: How to Predict the pKa of Any Compound in Any Solvent
Source: ACS Omega. 2022 May 9;7(20):17369–83. doi: 10.1021/acsomega.2c01393 (PMC9134414; doi:10.1021/acsomega.2c01393)
Supplement: Supplementary file 3 — ao2c01393_si_003.zip [file ao2c01393_si_003.zip › Structures/Non-aqueous/1,2-Dichlorethane/NA-114/0H/g16_input_0_LG.txt]

26
 
O                0.201500            1.851042           -0.087176
C                0.472997            0.654586           -0.034034
N               -0.467717           -0.335160            0.034461
C               -1.870000           -0.202276            0.027186
C               -2.535503            0.963243           -0.365590
C               -3.928254            0.987885           -0.362585
C               -4.668615           -0.124518            0.021415
C               -4.000196           -1.284854            0.406854
C               -2.613549           -1.325054            0.411237
C                1.899345            0.179513           -0.025240
C                2.868812            1.073267            0.432987
C                4.207022            0.700820            0.459046
C                4.587701           -0.562081            0.010637
C                3.626648           -1.449758           -0.464142
C                2.284442           -1.083133           -0.480963
H               -0.130105           -1.271378            0.215820
H               -1.975341            1.834685           -0.666452
H               -4.435100            1.896209           -0.668496
H               -5.751549           -0.090505            0.020173
H               -4.558947           -2.163562            0.707982
H               -2.093054           -2.228092            0.713321
H                2.560255            2.055697            0.770220
H                4.953396            1.395541            0.826232
H                5.632188           -0.851508            0.025735
H                3.921009           -2.426815           -0.829031
H                1.554170           -1.778328           -0.880178
