# Supplementary material for: How to Predict the pKa of Any Compound in Any Solvent
Source: ACS Omega. 2022 May 9;7(20):17369–83. doi: 10.1021/acsomega.2c01393 (PMC9134414; doi:10.1021/acsomega.2c01393)
Supplement: Supplementary file 3 — ao2c01393_si_003.zip [file ao2c01393_si_003.zip › Structures/Non-aqueous/1,2-Dichlorethane/NA-114/0H/step2/g16_input_0_LG.txt]

26
 
O               -0.208752           -1.846837           -0.154602
C               -0.474673           -0.660475           -0.055924
N                0.466662            0.321924            0.052714
C                1.869048            0.194820            0.037571
C                2.540086           -0.982179           -0.309026
C                3.933204           -0.997979           -0.310754
C                4.668645            0.132939            0.024677
C                3.994590            1.303997            0.365996
C                2.608086            1.336544            0.373272
C               -1.898864           -0.181977           -0.031135
C               -2.868993           -1.078745            0.419655
C               -4.205671           -0.701803            0.456798
C               -4.583941            0.567997            0.026006
C               -3.622028            1.458624           -0.441594
C               -2.281196            1.087857           -0.468425
H                0.127246            1.254342            0.250143
H                1.984136           -1.868501           -0.571230
H                4.444043           -1.915322           -0.581119
H                5.751743            0.105190            0.020349
H                4.549108            2.197324            0.629655
H                2.083630            2.248665            0.639742
H               -2.562627           -2.066884            0.741981
H               -4.952845           -1.398427            0.818693
H               -5.627377            0.860627            0.049402
H               -3.914690            2.441200           -0.792761
H               -1.548741            1.785300           -0.859734
