# Supplementary material for: How to Predict the pKa of Any Compound in Any Solvent
Source: ACS Omega. 2022 May 9;7(20):17369–83. doi: 10.1021/acsomega.2c01393 (PMC9134414; doi:10.1021/acsomega.2c01393)
Supplement: Supplementary file 3 — ao2c01393_si_003.zip [file ao2c01393_si_003.zip › Structures/Non-aqueous/1,2-Dichlorethane/NA-114/1H/g16_input_0_LG.txt]

27
 
O                0.364539            2.462199           -0.102748
C                0.501708            1.342658           -0.476072
N               -0.631587            0.811382           -1.357563
C               -1.699200            0.171398           -0.554680
C               -2.476214            0.981643            0.259892
C               -3.474474            0.382818            1.019741
C               -3.677164           -0.993318            0.951970
C               -2.885315           -1.781071            0.122336
C               -1.880221           -1.198685           -0.643084
C                1.594135            0.413893           -0.164652
C                2.533877            0.863208            0.773758
C                3.605356            0.054901            1.114860
C                3.747988           -1.198148            0.520411
C                2.818734           -1.645075           -0.414493
C                1.739320           -0.843947           -0.760038
H               -0.293535            0.168635           -2.083880
H               -2.313541            2.053059            0.292582
H               -4.096600            0.996351            1.659588
H               -4.458844           -1.452506            1.545129
H               -3.047519           -2.850271            0.064538
H               -1.255343           -1.795452           -1.298050
H                2.410618            1.839137            1.227279
H                4.329720            0.398772            1.842739
H                4.588206           -1.828742            0.786953
H                2.933930           -2.617614           -0.876519
H                1.032394           -1.220596           -1.488420
H               -1.015879            1.630312           -1.846695
