# Supplementary material for: How to Predict the pKa of Any Compound in Any Solvent
Source: ACS Omega. 2022 May 9;7(20):17369–83. doi: 10.1021/acsomega.2c01393 (PMC9134414; doi:10.1021/acsomega.2c01393)
Supplement: Supplementary file 3 — ao2c01393_si_003.zip [file ao2c01393_si_003.zip › Structures/Non-aqueous/1,2-Dichlorethane/NA-115/0H/g16_input_0_LG.txt]

27
 
C                5.746727           -1.207835            0.000647
C                4.762374           -0.041877            0.000892
C                3.309747           -0.513975           -0.000468
C                2.345968            0.653929           -0.000764
O                1.014492            0.124847           -0.001407
C                0.008441            1.027191           -0.000261
O                0.232543            2.224530            0.000468
C               -1.315345            0.413434           -0.000145
C               -2.456512            1.240225            0.000237
C               -3.727026            0.714840            0.000395
C               -3.969778           -0.708793            0.000167
O               -5.131385           -1.199480            0.000422
C               -2.779016           -1.525639           -0.000100
C               -1.514840           -0.982152           -0.000280
H                6.781182           -0.856552            0.002064
H                5.604399           -1.837657            0.883296
H                5.606180           -1.835804           -0.883602
H                4.937406            0.587810            0.879761
H                4.938659            0.589221           -0.876720
H                3.120855           -1.135578            0.881079
H                3.122260           -1.134957           -0.882755
H                2.483777            1.280970            0.884538
H                2.484539            1.281153           -0.885831
H               -2.314035            2.316642            0.000382
H               -4.592635            1.370229            0.000664
H               -2.911957           -2.603277           -0.000141
H               -0.650270           -1.637462           -0.000508
