# Supplementary material for: How to Predict the pKa of Any Compound in Any Solvent
Source: ACS Omega. 2022 May 9;7(20):17369–83. doi: 10.1021/acsomega.2c01393 (PMC9134414; doi:10.1021/acsomega.2c01393)
Supplement: Supplementary file 3 — ao2c01393_si_003.zip [file ao2c01393_si_003.zip › Structures/Non-aqueous/1,2-Dichlorethane/NA-115/1H/g16_input_0_LG.txt]

28
 
C                5.774314           -1.249187            0.001280
C                4.807319           -0.068995            0.000383
C                3.348661           -0.522474           -0.000193
C                2.404009            0.659312           -0.001331
O                1.058307            0.146265           -0.001716
C                0.075771            1.050645           -0.000255
O                0.276743            2.243362            0.000772
C               -1.274976            0.433003           -0.000110
C               -2.391232            1.274312            0.000449
C               -3.671045            0.748155            0.000610
C               -3.844359           -0.637628            0.000254
O               -5.114864           -1.104659            0.000447
C               -2.737586           -1.488405           -0.000277
C               -1.458872           -0.950850           -0.000488
H                6.813318           -0.912184            0.001875
H                5.623532           -1.875518            0.884941
H                5.624671           -1.875940           -0.882273
H                4.990908            0.558887            0.878606
H                4.991818            0.558269           -0.878092
H                3.151560           -1.139601            0.882492
H                3.152558           -1.140591           -0.882407
H                2.541341            1.284110            0.884800
H                2.542150            1.283020           -0.888132
H               -2.243540            2.347787            0.000729
H               -4.544058            1.389791            0.000992
H               -5.114029           -2.071193           -0.000069
H               -2.883712           -2.563677           -0.000513
H               -0.600030           -1.610223           -0.000900
