# Supplementary material for: How to Predict the pKa of Any Compound in Any Solvent
Source: ACS Omega. 2022 May 9;7(20):17369–83. doi: 10.1021/acsomega.2c01393 (PMC9134414; doi:10.1021/acsomega.2c01393)
Supplement: Supplementary file 3 — ao2c01393_si_003.zip [file ao2c01393_si_003.zip › Structures/Non-aqueous/1,2-Dichlorethane/NA-116/0-1H/g16_input_0_LG.txt]

31
 
O               -3.916318           -1.888133           -0.570060
N               -3.135925           -2.063013            0.342162
O               -3.463537           -2.363124            1.471894
C               -1.697472           -1.890919            0.063816
C               -0.787272           -2.279814            1.033178
C                0.564821           -2.068163            0.786825
C                0.948666           -1.483718           -0.412221
C                0.022460           -1.107602           -1.382247
C               -1.327531           -1.311733           -1.143871
S                2.680971           -1.100662           -0.694663
O                3.432238           -1.827612            0.325873
O                2.967393           -1.436485           -2.088120
N                2.806998            0.501805           -0.588795
S                2.286749            1.332372            0.692146
O                2.354490            0.598650            1.957142
O                2.942634            2.636316            0.634362
C                0.543106            1.622022            0.378546
C                0.170572            2.266203           -0.797965
C               -1.175949            2.448255           -1.079245
C               -2.120292            1.975443           -0.172704
Cl              -3.817833            2.169188           -0.541222
C               -1.756230            1.347230            1.009108
C               -0.403172            1.168517            1.285385
H               -1.125910           -2.725126            1.958894
H                1.313163           -2.342947            1.519219
H                0.353090           -0.645836           -2.305443
H               -2.077483           -1.017835           -1.866272
H               -0.089040            0.668116            2.193178
H                0.924318            2.608611           -1.498318
H               -1.489230            2.940032           -1.991730
H               -2.512224            0.988657            1.697586
