# Supplementary material for: How to Predict the pKa of Any Compound in Any Solvent
Source: ACS Omega. 2022 May 9;7(20):17369–83. doi: 10.1021/acsomega.2c01393 (PMC9134414; doi:10.1021/acsomega.2c01393)
Supplement: Supplementary file 3 — ao2c01393_si_003.zip [file ao2c01393_si_003.zip › Structures/Non-aqueous/1,2-Dichlorethane/NA-116/0H/g16_input_0_LG.txt]

32
 
O                3.958018            1.858937           -0.615757
N                3.210147            1.948455            0.332999
O                3.566902            2.118383            1.478966
C                1.757846            1.833231            0.077085
C                0.882449            2.225297            1.075289
C               -0.480974            2.071784            0.849133
C               -0.893907            1.535109           -0.362570
C               -0.006546            1.150865           -1.364660
C                1.352689            1.302126           -1.140229
S               -2.633284            1.273129           -0.635607
O               -3.361038            1.872988            0.453762
O               -2.960116            1.577292           -2.012818
N               -2.836873           -0.403505           -0.558054
S               -2.289042           -1.410773            0.682438
O               -2.432587           -0.662093            1.909365
O               -2.988906           -2.655036            0.457155
C               -0.559802           -1.655092            0.362906
C               -0.179760           -2.282554           -0.820283
C                1.170963           -2.429122           -1.095470
C                2.100158           -1.950582           -0.175254
Cl               3.796759           -2.097159           -0.538529
C                1.719079           -1.350971            1.017678
C                0.364730           -1.194880            1.289862
H                1.252391            2.630879            2.007299
H               -1.204725            2.355934            1.602625
H               -0.365103            0.734520           -2.299268
H                2.081384            1.007449           -1.883835
H               -2.865222           -0.845618           -1.478733
H               -0.920413           -2.645211           -1.524851
H                1.498346           -2.903968           -2.011688
H                2.464357           -0.994115            1.718332
H                0.038647           -0.715544            2.204882
