# Supplementary material for: How to Predict the pKa of Any Compound in Any Solvent
Source: ACS Omega. 2022 May 9;7(20):17369–83. doi: 10.1021/acsomega.2c01393 (PMC9134414; doi:10.1021/acsomega.2c01393)
Supplement: Supplementary file 3 — ao2c01393_si_003.zip [file ao2c01393_si_003.zip › Structures/Non-aqueous/1,2-Dichlorethane/NA-116/1H/g16_input_0_LG.txt]

33
 
O                5.982244            2.766988            0.688076
N                5.719847            2.015480           -0.223444
O                6.305388            1.977855           -1.281793
C                4.590366            1.070900           -0.029677
C                4.188483            0.306853           -1.114669
C                3.126205           -0.567851           -0.942578
C                2.531375           -0.627794            0.314408
C                2.941641            0.130808            1.406005
C                4.002424            1.006344            1.224196
S                1.179372           -1.735652            0.533156
O                1.155079           -2.741633           -0.486381
O                0.927006           -1.997860            1.918199
N               -0.222752           -0.620167            0.046291
S               -1.742059           -1.583430           -0.525840
O               -1.457291           -1.811405           -1.910346
O               -1.819959           -2.624451            0.455354
C               -2.968796           -0.364615           -0.295571
C               -3.585094           -0.273310            0.951939
C               -4.556418            0.697607            1.127923
C               -4.873855            1.537061            0.062146
Cl              -6.092498            2.748835            0.288213
C               -4.254436            1.435060           -1.180837
C               -3.280715            0.468506           -1.368442
H                4.692199            0.389168           -2.067884
H                2.784168           -1.189511           -1.761710
H                2.460414            0.038054            2.372059
H                4.364274            1.618469            2.039096
H               -0.472221           -0.025262            0.853556
H               -3.325564           -0.947732            1.759676
H               -5.065846            0.797336            2.077498
H               -4.534040            2.096434           -1.990439
H               -2.789929            0.358336           -2.327973
H                0.075509           -0.000738           -0.724434
