# Supplementary material for: How to Predict the pKa of Any Compound in Any Solvent
Source: ACS Omega. 2022 May 9;7(20):17369–83. doi: 10.1021/acsomega.2c01393 (PMC9134414; doi:10.1021/acsomega.2c01393)
Supplement: Supplementary file 3 — ao2c01393_si_003.zip [file ao2c01393_si_003.zip › Structures/Non-aqueous/1,2-Dichlorethane/NA-117/0H/g16_input_0_LG.txt]

18
 
N                2.430523            1.797824            0.000177
C                1.225107            1.218769            0.000077
C                0.071929            2.057303            0.000168
C               -1.195927            1.551356            0.000101
C               -1.380675            0.158785            0.000014
C               -0.311766           -0.703085           -0.000155
C                0.979037           -0.182880           -0.000128
N                2.062302           -1.147009           -0.000190
O                3.212031           -0.728425            0.000167
O                1.791287           -2.331073           -0.000573
N               -2.729279           -0.387630            0.000055
O               -3.659527            0.397094           -0.001174
O               -2.863360           -1.596761            0.001363
H                2.488461            2.806117            0.000447
H                3.279828            1.255891            0.000346
H                0.229960            3.129453            0.000328
H               -2.052938            2.212025            0.000120
H               -0.459809           -1.773966           -0.000254
