# Supplementary material for: How to Predict the pKa of Any Compound in Any Solvent
Source: ACS Omega. 2022 May 9;7(20):17369–83. doi: 10.1021/acsomega.2c01393 (PMC9134414; doi:10.1021/acsomega.2c01393)
Supplement: Supplementary file 3 — ao2c01393_si_003.zip [file ao2c01393_si_003.zip › Structures/Non-aqueous/1,2-Dichlorethane/NA-117/1H/g16_input_0_LG.txt]

19
 
N               -2.502962            1.724503            0.049938
C               -1.156730            1.154925            0.015526
C               -0.085292            2.029337            0.021548
C                1.215520            1.540660            0.010432
C                1.405326            0.171778           -0.003132
C                0.358828           -0.731772           -0.000904
C               -0.926581           -0.224061            0.009940
N               -2.031430           -1.198538            0.000493
O               -3.138872           -0.782890           -0.288307
O               -1.775989           -2.343350            0.270288
N                2.786364           -0.359272           -0.026391
O                3.690699            0.440934            0.046899
O                2.921712           -1.557964           -0.118446
H               -2.460580            2.748438           -0.023187
H               -3.089317            1.371030           -0.716959
H               -0.261768            3.098860            0.035731
H                2.059953            2.217213            0.012788
H                0.530972           -1.800061           -0.009273
H               -2.989887            1.498622            0.928678
