# Supplementary material for: How to Predict the pKa of Any Compound in Any Solvent
Source: ACS Omega. 2022 May 9;7(20):17369–83. doi: 10.1021/acsomega.2c01393 (PMC9134414; doi:10.1021/acsomega.2c01393)
Supplement: Supplementary file 3 — ao2c01393_si_003.zip [file ao2c01393_si_003.zip › Structures/Non-aqueous/1,2-Dichlorethane/NA-118/0H/g16_input_0_LG.txt]

15
 
C                1.536159            1.780587            0.003310
C                0.163882            1.514701           -0.028526
C               -0.222881            0.173153           -0.050144
C                0.690774           -0.869635           -0.034162
C                2.106411           -0.628439           -0.002694
C                2.473104            0.761548            0.016027
O                2.958760           -1.567452            0.006884
C               -1.682468           -0.152957           -0.005252
F               -1.987704           -1.315035           -0.611970
F               -2.450312            0.790017           -0.585218
F               -2.145195           -0.270078            1.262502
H                1.874350            2.812529            0.016115
H               -0.568010            2.311739           -0.040597
H                0.349456           -1.899558           -0.048683
H                3.533149            0.997026            0.038905
