# Supplementary material for: How to Predict the pKa of Any Compound in Any Solvent
Source: ACS Omega. 2022 May 9;7(20):17369–83. doi: 10.1021/acsomega.2c01393 (PMC9134414; doi:10.1021/acsomega.2c01393)
Supplement: Supplementary file 3 — ao2c01393_si_003.zip [file ao2c01393_si_003.zip › Structures/Non-aqueous/1,2-Dichlorethane/NA-118/1H/g16_input_0_LG.txt]

16
 
C                1.481593            1.841320            0.000886
C                0.118574            1.545875           -0.006246
C               -0.269794            0.214032           -0.011970
C                0.662767           -0.821541           -0.007745
C                2.016630           -0.506741           -0.000347
C                2.427178            0.828245            0.003768
O                2.983746           -1.457346            0.001642
C               -1.721711           -0.159540           -0.001505
F               -2.030723           -1.016925           -0.992740
F               -2.533343            0.897027           -0.136234
F               -2.076408           -0.775382            1.144129
H                1.806385            2.874805            0.003601
H               -0.618776            2.337805           -0.009725
H                0.341688           -1.858648           -0.011151
H                3.487904            1.050421            0.008503
H                2.585678           -2.337990           -0.001798
