# Supplementary material for: How to Predict the pKa of Any Compound in Any Solvent
Source: ACS Omega. 2022 May 9;7(20):17369–83. doi: 10.1021/acsomega.2c01393 (PMC9134414; doi:10.1021/acsomega.2c01393)
Supplement: Supplementary file 3 — ao2c01393_si_003.zip [file ao2c01393_si_003.zip › Structures/Non-aqueous/1,2-Dichlorethane/NA-119/0-1H/g16_input_0_LG.txt]

16
 
S                2.327625           -0.000942           -0.017178
N                2.789187           -0.426935            1.418675
O                2.696008            1.381699           -0.413071
O                2.703760           -1.059597           -0.988880
C                0.515342            0.015724           -0.054797
C               -0.169132           -1.197250           -0.031909
C               -1.558040           -1.212146           -0.005090
C               -2.240510           -0.000153            0.002452
Cl              -3.992472           -0.012021            0.032571
C               -1.574142            1.216081           -0.017457
C               -0.180762            1.218127           -0.045672
H                2.636624            0.367030            2.041241
H                0.363823            2.154230           -0.071985
H                0.382987           -2.130452           -0.040026
H               -2.103038           -2.147974            0.007396
H               -2.129358            2.146017           -0.015753
