# Supplementary material for: How to Predict the pKa of Any Compound in Any Solvent
Source: ACS Omega. 2022 May 9;7(20):17369–83. doi: 10.1021/acsomega.2c01393 (PMC9134414; doi:10.1021/acsomega.2c01393)
Supplement: Supplementary file 3 — ao2c01393_si_003.zip [file ao2c01393_si_003.zip › Structures/Non-aqueous/1,2-Dichlorethane/NA-119/0-1H/step2/g16_input_0_LG.txt]

16
 
S                2.326792           -0.008919           -0.014028
N                2.774728           -0.035754            1.485571
O                2.698609            1.219825           -0.752021
O                2.706417           -1.276670           -0.663583
C                0.515495           -0.004175           -0.071038
C               -0.175667           -1.210623           -0.035436
C               -1.565748           -1.214987            0.000062
C               -2.239203           -0.000160            0.001994
Cl              -3.990993            0.001909            0.041517
C               -1.563831            1.212499           -0.033484
C               -0.173187            1.203949           -0.069423
H                2.650550            0.904778            1.860816
H                0.374597            2.138361           -0.110000
H                0.372061           -2.145756           -0.045026
H               -2.116664           -2.147184            0.021361
H               -2.112780            2.146075           -0.038709
