# Supplementary material for: How to Predict the pKa of Any Compound in Any Solvent
Source: ACS Omega. 2022 May 9;7(20):17369–83. doi: 10.1021/acsomega.2c01393 (PMC9134414; doi:10.1021/acsomega.2c01393)
Supplement: Supplementary file 3 — ao2c01393_si_003.zip [file ao2c01393_si_003.zip › Structures/Non-aqueous/1,2-Dichlorethane/NA-119/0H/g16_input_0_LG.txt]

17
 
S               -2.251221           -0.041942           -0.115387
N               -2.636716            0.476158            1.412842
O               -2.673915           -1.415757           -0.343990
O               -2.719989            1.002813           -1.012724
C               -0.473304           -0.030668           -0.075339
C                0.185952            1.194415           -0.085921
C                1.571888            1.213672           -0.048388
C                2.259249            0.004411            0.001012
Cl               4.002776            0.028194            0.047061
C                1.603169           -1.218720            0.012475
C                0.213174           -1.235798           -0.026009
H               -2.607245           -0.283005            2.091775
H               -3.551626            0.925502            1.412786
H               -0.371787            2.122922           -0.125272
H                2.111262            2.152113           -0.059634
H                2.164376           -2.143670            0.047914
H               -0.325155           -2.175521           -0.024557
