# Supplementary material for: How to Predict the pKa of Any Compound in Any Solvent
Source: ACS Omega. 2022 May 9;7(20):17369–83. doi: 10.1021/acsomega.2c01393 (PMC9134414; doi:10.1021/acsomega.2c01393)
Supplement: Supplementary file 3 — ao2c01393_si_003.zip [file ao2c01393_si_003.zip › Structures/Non-aqueous/1,2-Dichlorethane/NA-119/1H/g16_input_0_LG.txt]

18
 
S                2.188665            0.000078           -0.237556
N                2.595708           -0.000414            1.551860
O                2.709891            1.262046           -0.677597
O                2.709892           -1.261712           -0.678143
C                0.441494            0.000071           -0.166155
C               -0.219968           -1.225235           -0.127439
C               -1.602930           -1.220117           -0.045357
C               -2.272429            0.000000           -0.004733
Cl              -4.004813           -0.000044            0.092061
C               -1.602983            1.220145           -0.045208
C               -0.220013            1.225339           -0.127231
H                2.216337            0.837060            2.014862
H                3.620736           -0.000928            1.668545
H                0.325250           -2.160570           -0.170518
H               -2.153486           -2.151388           -0.020971
H               -2.153582            2.151387           -0.020711
H                0.325173            2.160696           -0.170160
H                2.215510           -0.837752            2.014460
