# Supplementary material for: How to Predict the pKa of Any Compound in Any Solvent
Source: ACS Omega. 2022 May 9;7(20):17369–83. doi: 10.1021/acsomega.2c01393 (PMC9134414; doi:10.1021/acsomega.2c01393)
Supplement: Supplementary file 3 — ao2c01393_si_003.zip [file ao2c01393_si_003.zip › Structures/Non-aqueous/1,2-Dichlorethane/NA-119/1H/step2/g16_input_0_LG.txt]

18
 
S                2.188609            0.000148           -0.237441
N                2.596168           -0.000900            1.551606
O                2.709533            1.262377           -0.677124
O                2.710160           -1.261302           -0.678501
C                0.441448           -0.000099           -0.166208
C               -0.220130           -1.225325           -0.127726
C               -1.603037           -1.220092           -0.045448
C               -2.272500            0.000025           -0.004784
Cl              -4.004858           -0.000036            0.092218
C               -1.603024            1.220131           -0.045257
C               -0.220044            1.225229           -0.127300
H                2.216421            0.835981            2.015338
H                3.621286           -0.000367            1.667598
H                0.325015           -2.160675           -0.170565
H               -2.153669           -2.151322           -0.020941
H               -2.153552            2.151403           -0.020322
H                0.325138            2.160612           -0.169753
H                2.217199           -0.838906            2.014099
