# Supplementary material for: How to Predict the pKa of Any Compound in Any Solvent
Source: ACS Omega. 2022 May 9;7(20):17369–83. doi: 10.1021/acsomega.2c01393 (PMC9134414; doi:10.1021/acsomega.2c01393)
Supplement: Supplementary file 3 — ao2c01393_si_003.zip [file ao2c01393_si_003.zip › Structures/Non-aqueous/1,2-Dichlorethane/NA-119/1H/step2/step3/g16_input_0_LG.txt]

18
 
S                2.188556            0.000057           -0.237552
N                2.596322           -0.000321            1.551513
O                2.709680            1.262032           -0.677730
O                2.709674           -1.261746           -0.678232
C                0.441467            0.000033           -0.165917
C               -0.220016           -1.225272           -0.127247
C               -1.602972           -1.220123           -0.045164
C               -2.272461           -0.000002           -0.004633
Cl              -4.004841           -0.000020            0.091977
C               -1.602997            1.220135           -0.045064
C               -0.220039            1.225321           -0.127137
H                2.217102            0.837122            2.014718
H                3.621421           -0.000595            1.667521
H                0.325181           -2.160614           -0.170156
H               -2.153544           -2.151384           -0.020693
H               -2.153590            2.151382           -0.020523
H                0.325144            2.160675           -0.169964
H                2.216709           -0.837758            2.014410
