# Supplementary material for: How to Predict the pKa of Any Compound in Any Solvent
Source: ACS Omega. 2022 May 9;7(20):17369–83. doi: 10.1021/acsomega.2c01393 (PMC9134414; doi:10.1021/acsomega.2c01393)
Supplement: Supplementary file 3 — ao2c01393_si_003.zip [file ao2c01393_si_003.zip › Structures/Non-aqueous/1,2-Dichlorethane/NA-12/0H/g16_input_0_LG.txt]

13
 
C               -0.314277           -1.213864            0.000012
C                1.059460           -1.218362            0.000000
C                1.836083            0.000150           -0.000136
C                1.059352            1.218439            0.000022
C               -0.314459            1.213580           -0.000024
C               -1.034723           -0.000150           -0.000019
C               -2.452572           -0.000262            0.000028
N               -3.609918            0.000275            0.000001
O                3.094488            0.000108            0.000056
H               -0.861305           -2.151495            0.000050
H                1.601925           -2.158431            0.000052
H                1.601317            2.158792            0.000146
H               -0.861596            2.151151            0.000004
