# Supplementary material for: How to Predict the pKa of Any Compound in Any Solvent
Source: ACS Omega. 2022 May 9;7(20):17369–83. doi: 10.1021/acsomega.2c01393 (PMC9134414; doi:10.1021/acsomega.2c01393)
Supplement: Supplementary file 3 — ao2c01393_si_003.zip [file ao2c01393_si_003.zip › Structures/Non-aqueous/1,2-Dichlorethane/NA-12/1H/g16_input_0_LG.txt]

14
 
C               -0.379707            1.216881            0.000007
C                1.002680            1.225791            0.000015
C                1.703002            0.016971            0.000001
C                1.018731           -1.200697           -0.000019
C               -0.365996           -1.209215           -0.000003
C               -1.070344           -0.001390            0.000005
C               -2.502090           -0.010576            0.000003
N               -3.653771           -0.018560           -0.000003
O                3.051717            0.085286           -0.000083
H               -0.931140            2.149192            0.000019
H                1.555223            2.157366            0.000040
H                1.573466           -2.132976           -0.000035
H               -0.904858           -2.148830           -0.000005
H                3.432315           -0.803705            0.000600
