# Supplementary material for: How to Predict the pKa of Any Compound in Any Solvent
Source: ACS Omega. 2022 May 9;7(20):17369–83. doi: 10.1021/acsomega.2c01393 (PMC9134414; doi:10.1021/acsomega.2c01393)
Supplement: Supplementary file 3 — ao2c01393_si_003.zip [file ao2c01393_si_003.zip › Structures/Non-aqueous/1,2-Dichlorethane/NA-120/0H/g16_input_0_LG.txt]

18
 
C               -3.751596           -0.638320            0.000205
O               -2.332026           -0.778125           -0.000447
C               -1.625712            0.375112           -0.000003
O               -2.186403            1.456050            0.000172
C               -0.182625            0.165891           -0.000062
C                0.675018            1.284392           -0.000062
C                2.042546            1.143531           -0.000103
C                2.680987           -0.151933           -0.000207
O                3.933702           -0.291398            0.000231
C                1.773198           -1.274737            0.000023
C                0.406752           -1.115034            0.000069
H               -4.149142           -1.651196            0.001068
H               -4.088398           -0.104955           -0.890058
H               -4.087455           -0.103758            0.890091
H                0.231058            2.275273           -0.000125
H                2.686143            2.017963           -0.000075
H                2.209061           -2.269209            0.000160
H               -0.234868           -1.989757            0.000129
