# Supplementary material for: How to Predict the pKa of Any Compound in Any Solvent
Source: ACS Omega. 2022 May 9;7(20):17369–83. doi: 10.1021/acsomega.2c01393 (PMC9134414; doi:10.1021/acsomega.2c01393)
Supplement: Supplementary file 3 — ao2c01393_si_003.zip [file ao2c01393_si_003.zip › Structures/Non-aqueous/1,2-Dichlorethane/NA-120/1H/g16_input_0_LG.txt]

19
 
C               -3.797655           -0.663725            0.000095
O               -2.369997           -0.779366           -0.000222
C               -1.689597            0.371353           -0.000068
O               -2.229292            1.453085            0.000112
C               -0.219132            0.169413           -0.000018
C                0.607749            1.296444           -0.000038
C                1.984877            1.160857           -0.000014
C                2.549853           -0.116465            0.000008
O                3.900709           -0.199181           -0.000043
C                1.734499           -1.249554            0.000045
C                0.355467           -1.103089            0.000033
H               -4.175061           -1.683267            0.001298
H               -4.135706           -0.135460           -0.891872
H               -4.135216           -0.133488            0.891055
H                0.158030            2.282350           -0.000056
H                2.635584            2.027097           -0.000014
H                4.177193           -1.125651            0.000402
H                2.184067           -2.237084            0.000085
H               -0.276618           -1.982206            0.000070
