# Supplementary material for: How to Predict the pKa of Any Compound in Any Solvent
Source: ACS Omega. 2022 May 9;7(20):17369–83. doi: 10.1021/acsomega.2c01393 (PMC9134414; doi:10.1021/acsomega.2c01393)
Supplement: Supplementary file 3 — ao2c01393_si_003.zip [file ao2c01393_si_003.zip › Structures/Non-aqueous/1,2-Dichlorethane/NA-13/0H/g16_input_0_LG.txt]

12
 
C                0.733363           -1.207527            0.000142
C               -0.656278           -1.207086            0.000041
C               -1.333444            0.000030            0.000045
C               -0.656289            1.207050            0.000037
C                0.733446            1.207568            0.000146
C                1.509405            0.000065            0.000458
O                2.784965           -0.000074           -0.000420
F               -2.707061           -0.000021           -0.000186
H                1.269204           -2.151867           -0.000034
H               -1.217835           -2.136025           -0.000056
H               -1.217802            2.136018           -0.000062
H                1.269041            2.152044           -0.000028
