# Supplementary material for: How to Predict the pKa of Any Compound in Any Solvent
Source: ACS Omega. 2022 May 9;7(20):17369–83. doi: 10.1021/acsomega.2c01393 (PMC9134414; doi:10.1021/acsomega.2c01393)
Supplement: Supplementary file 3 — ao2c01393_si_003.zip [file ao2c01393_si_003.zip › Structures/Non-aqueous/1,2-Dichlorethane/NA-13/1H/g16_input_0_LG.txt]

13
 
C               -0.668612            1.221635           -0.000019
C                0.720727            1.210215            0.000002
C                1.375653           -0.008265            0.000007
C                0.697939           -1.212075            0.000011
C               -0.693587           -1.195147            0.000042
C               -1.375519            0.020291            0.000034
O               -2.735276            0.093909            0.000102
F                2.730830           -0.021409           -0.000015
H               -1.213535            2.158066           -0.000121
H                1.290707            2.131457           -0.000063
H                1.248734           -2.144840           -0.000036
H               -1.248583           -2.127681           -0.000012
H               -3.112189           -0.795526           -0.000908
