# Supplementary material for: How to Predict the pKa of Any Compound in Any Solvent
Source: ACS Omega. 2022 May 9;7(20):17369–83. doi: 10.1021/acsomega.2c01393 (PMC9134414; doi:10.1021/acsomega.2c01393)
Supplement: Supplementary file 3 — ao2c01393_si_003.zip [file ao2c01393_si_003.zip › Structures/Non-aqueous/1,2-Dichlorethane/NA-14/0H/g16_input_0_LG.txt]

14
 
C               -0.114114            1.328138            0.000013
C                1.253088            1.198636            0.000023
C                1.894832           -0.096859            0.000289
C                0.992574           -1.232043            0.000051
C               -0.369181           -1.080030            0.000052
C               -0.966796            0.202595            0.000084
C               -2.396232            0.383529           -0.000007
O               -3.243753           -0.502199           -0.000115
O                3.144003           -0.233791           -0.000232
H               -0.562705            2.319629           -0.000054
H                1.894927            2.074060           -0.000158
H                1.440577           -2.221179           -0.000087
H               -1.017358           -1.951809            0.000050
H               -2.722476            1.443416           -0.000012
