# Supplementary material for: How to Predict the pKa of Any Compound in Any Solvent
Source: ACS Omega. 2022 May 9;7(20):17369–83. doi: 10.1021/acsomega.2c01393 (PMC9134414; doi:10.1021/acsomega.2c01393)
Supplement: Supplementary file 3 — ao2c01393_si_003.zip [file ao2c01393_si_003.zip › Structures/Non-aqueous/1,2-Dichlorethane/NA-14/1H/g16_input_0_LG.txt]

15
 
C               -0.184587            1.338925            0.000008
C                1.194996            1.213946            0.000004
C                1.763908           -0.060802           -0.000003
C                0.955258           -1.204001            0.000007
C               -0.420728           -1.065830            0.000018
C               -1.003124            0.206066            0.000011
C               -2.464939            0.371900            0.000000
O               -3.261535           -0.541068           -0.000032
O                3.113376           -0.138517           -0.000050
H               -0.637928            2.325449            0.000013
H                1.842527            2.082409            0.000012
H                1.415329           -2.186795            0.000010
H               -1.058887           -1.942436            0.000027
H               -2.815048            1.420533            0.000094
H                3.394575           -1.063701            0.000228
