# Supplementary material for: How to Predict the pKa of Any Compound in Any Solvent
Source: ACS Omega. 2022 May 9;7(20):17369–83. doi: 10.1021/acsomega.2c01393 (PMC9134414; doi:10.1021/acsomega.2c01393)
Supplement: Supplementary file 3 — ao2c01393_si_003.zip [file ao2c01393_si_003.zip › Structures/Non-aqueous/1,2-Dichlorethane/NA-15/0H/g16_input_0_LG.txt]

16
 
C                3.129322           -0.486754            0.001151
O                2.229010            0.598322           -0.001025
C                0.882035            0.288006           -0.000509
C               -0.007120            1.365532           -0.000012
C               -1.378467            1.162933            0.000259
C               -1.970852           -0.143813            0.000142
C               -1.021449           -1.209667           -0.000327
C                0.360175           -1.003733           -0.000677
O               -3.238124           -0.330053            0.000433
H                4.130923           -0.057795            0.001719
H                3.005543           -1.110005            0.893954
H                3.007527           -1.112018           -0.890514
H                0.401237            2.372306            0.000134
H               -2.046947            2.019357            0.000656
H               -1.404164           -2.226502           -0.000372
H                1.016929           -1.866516           -0.001021
