# Supplementary material for: How to Predict the pKa of Any Compound in Any Solvent
Source: ACS Omega. 2022 May 9;7(20):17369–83. doi: 10.1021/acsomega.2c01393 (PMC9134414; doi:10.1021/acsomega.2c01393)
Supplement: Supplementary file 3 — ao2c01393_si_003.zip [file ao2c01393_si_003.zip › Structures/Non-aqueous/1,2-Dichlorethane/NA-15/1H/g16_input_0_LG.txt]

17
 
C                3.166006           -0.510664            0.001014
O                2.259322            0.578910           -0.000924
C                0.928570            0.287392           -0.000383
C                0.058544            1.382392           -0.000014
C               -1.312689            1.192543            0.000311
C               -1.838775           -0.100354            0.000116
C               -0.980024           -1.190161           -0.000364
C                0.404326           -1.002666           -0.000547
O               -3.198895           -0.229764            0.000090
H                4.163054           -0.074349            0.001674
H                3.039323           -1.128463            0.895223
H                3.041194           -1.130036           -0.892382
H                0.477121            2.382297            0.000081
H               -1.988001            2.040456            0.000675
H               -1.385697           -2.197154           -0.000608
H                1.049848           -1.871092           -0.001001
H               -3.436006           -1.165716            0.002216
