# Supplementary material for: How to Predict the pKa of Any Compound in Any Solvent
Source: ACS Omega. 2022 May 9;7(20):17369–83. doi: 10.1021/acsomega.2c01393 (PMC9134414; doi:10.1021/acsomega.2c01393)
Supplement: Supplementary file 3 — ao2c01393_si_003.zip [file ao2c01393_si_003.zip › Structures/Non-aqueous/1,2-Dichlorethane/NA-16/0H/g16_input_0_LG.txt]

14
 
C               -0.048437           -1.220997            0.000611
C               -1.416319           -1.225072            0.000742
C               -2.192614            0.000002           -0.000126
C               -1.416313            1.225074           -0.000756
C               -0.048433            1.221005           -0.000573
C                0.656394            0.000000           -0.000025
N                2.070062           -0.000001            0.000019
O                2.672596            1.076379            0.001837
O                2.672590           -1.076385           -0.001847
O               -3.443707           -0.000003            0.000057
H                0.508434           -2.149996            0.001278
H               -1.962397           -2.162388            0.001633
H               -1.962410            2.162380           -0.001520
H                0.508428            2.150007           -0.001149
