# Supplementary material for: How to Predict the pKa of Any Compound in Any Solvent
Source: ACS Omega. 2022 May 9;7(20):17369–83. doi: 10.1021/acsomega.2c01393 (PMC9134414; doi:10.1021/acsomega.2c01393)
Supplement: Supplementary file 3 — ao2c01393_si_003.zip [file ao2c01393_si_003.zip › Structures/Non-aqueous/1,2-Dichlorethane/NA-16/1H/g16_input_0_LG.txt]

15
 
C               -0.015068            1.221842            0.000124
C                1.366580            1.228091            0.000124
C                2.066255            0.017403            0.000002
C                1.381525           -1.201397           -0.000109
C               -0.002463           -1.211027           -0.000117
C               -0.682910            0.000640            0.000004
N               -2.144017           -0.008203            0.000000
O               -2.712405           -1.084005            0.000328
O               -2.724925            1.060761           -0.000343
O                3.412020            0.085476            0.000061
H               -0.573573            2.148190            0.000213
H                1.919788            2.158959            0.000216
H                1.935569           -2.133735           -0.000203
H               -0.549414           -2.144249           -0.000207
H                3.794719           -0.802913           -0.000563
