# Supplementary material for: How to Predict the pKa of Any Compound in Any Solvent
Source: ACS Omega. 2022 May 9;7(20):17369–83. doi: 10.1021/acsomega.2c01393 (PMC9134414; doi:10.1021/acsomega.2c01393)
Supplement: Supplementary file 3 — ao2c01393_si_003.zip [file ao2c01393_si_003.zip › Structures/Non-aqueous/1,2-Dichlorethane/NA-17/0H/g16_input_0_LG.txt]

11
 
C                0.000046            0.164043            0.336325
C                1.252108           -0.635626           -0.087161
C               -1.252459           -0.635088           -0.087147
O                0.000398            1.430219           -0.150633
H                0.000085            0.133711            1.459081
H                2.155033           -0.105328            0.231343
H                1.278244           -1.647626            0.336520
H                1.278142           -0.715889           -1.180917
H               -2.155067           -0.104222            0.231325
H               -1.278561           -0.715289           -1.180906
H               -1.279236           -1.647078            0.336516
