# Supplementary material for: How to Predict the pKa of Any Compound in Any Solvent
Source: ACS Omega. 2022 May 9;7(20):17369–83. doi: 10.1021/acsomega.2c01393 (PMC9134414; doi:10.1021/acsomega.2c01393)
Supplement: Supplementary file 3 — ao2c01393_si_003.zip [file ao2c01393_si_003.zip › Structures/Non-aqueous/1,2-Dichlorethane/NA-17/1H/g16_input_0_LG.txt]

12
 
C                0.002557            0.040924            0.366955
C                1.340107           -0.507310           -0.089958
C               -1.161333           -0.817821           -0.102724
O               -0.098182            1.365021           -0.164195
H               -0.009031            0.094951            1.463011
H                2.155128            0.135578            0.249157
H                1.498673           -1.510391            0.311917
H                1.369153           -0.560267           -1.181951
H               -2.115874           -0.388543            0.214991
H               -1.158549           -0.889660           -1.194039
H               -1.088527           -1.825362            0.314382
H               -0.953506            1.728762            0.090456
