# Supplementary material for: How to Predict the pKa of Any Compound in Any Solvent
Source: ACS Omega. 2022 May 9;7(20):17369–83. doi: 10.1021/acsomega.2c01393 (PMC9134414; doi:10.1021/acsomega.2c01393)
Supplement: Supplementary file 3 — ao2c01393_si_003.zip [file ao2c01393_si_003.zip › Structures/Non-aqueous/1,2-Dichlorethane/NA-18/0H/g16_input_0_LG.txt]

18
 
C               -0.823523            1.212107            0.009322
C               -1.511565           -0.001025            0.027437
C               -0.822081           -1.213302            0.009177
C                0.546346           -1.205759           -0.019386
C                1.375776            0.000791           -0.090631
C                0.544870            1.206379           -0.019422
N                1.199976            2.505503           -0.004941
O                2.266835            2.607044            0.563312
O                0.631048            3.440298           -0.548404
O                2.587913            0.001530           -0.263246
N                1.203080           -2.504050           -0.005124
O                0.635183           -3.439535           -0.548474
O                2.270288           -2.604183            0.562764
N               -2.947530           -0.001760            0.087885
O               -3.527833           -1.076665            0.111547
O               -3.528897            1.072628            0.109271
H               -1.363305            2.150116            0.031386
H               -1.360612           -2.152041            0.030740
