# Supplementary material for: How to Predict the pKa of Any Compound in Any Solvent
Source: ACS Omega. 2022 May 9;7(20):17369–83. doi: 10.1021/acsomega.2c01393 (PMC9134414; doi:10.1021/acsomega.2c01393)
Supplement: Supplementary file 3 — ao2c01393_si_003.zip [file ao2c01393_si_003.zip › Structures/Non-aqueous/1,2-Dichlorethane/NA-18/1H/g16_input_0_LG.txt]

19
 
C                0.913935           -1.173154            0.016029
C                1.538641            0.054929            0.025761
C                0.823461            1.244077            0.005977
C               -0.549290            1.174125            0.003914
C               -1.264123           -0.040475           -0.011573
C               -0.470631           -1.210676           -0.012654
N               -1.100171           -2.528693           -0.046059
O               -2.325554           -2.574478           -0.088048
O               -0.397883           -3.505523           -0.032448
O               -2.576469           -0.010273           -0.060188
N               -1.286482            2.447006            0.010536
O               -0.847690            3.336007           -0.687031
O               -2.256364            2.533734            0.725853
N                3.005852            0.109085            0.049877
O                3.524430            1.204227            0.037242
O                3.607281           -0.942195            0.080350
H                1.483228           -2.093734            0.023190
H                1.326061            2.203415            0.001893
H               -2.917645           -0.926396           -0.096099
