# Supplementary material for: How to Predict the pKa of Any Compound in Any Solvent
Source: ACS Omega. 2022 May 9;7(20):17369–83. doi: 10.1021/acsomega.2c01393 (PMC9134414; doi:10.1021/acsomega.2c01393)
Supplement: Supplementary file 3 — ao2c01393_si_003.zip [file ao2c01393_si_003.zip › Structures/Non-aqueous/1,2-Dichlorethane/NA-19/0H/g16_input_0_LG.txt]

20
 
C               -2.380750           -0.000010            0.005832
N               -0.968898            0.000023           -0.341360
C               -0.316926            1.203182            0.175083
C                1.153235            1.251665           -0.226207
C                1.883644           -0.000083            0.259231
C                1.153102           -1.251698           -0.226335
C               -0.316964           -1.203080            0.175198
H               -2.865122            0.886144           -0.410551
H               -2.539215            0.000025            1.098153
H               -2.865101           -0.886203           -0.410496
H               -0.849206            2.074637           -0.215429
H               -0.396961            1.233943            1.278843
H                1.611900            2.153950            0.187133
H                1.220375            1.317124           -1.317611
H                2.920749           -0.000127           -0.086161
H                1.907214           -0.000154            1.355808
H                1.220154           -1.317075           -1.317754
H                1.611667           -2.154064            0.186913
H               -0.396864           -1.233670            1.278980
H               -0.849353           -2.074554           -0.215119
