# Supplementary material for: How to Predict the pKa of Any Compound in Any Solvent
Source: ACS Omega. 2022 May 9;7(20):17369–83. doi: 10.1021/acsomega.2c01393 (PMC9134414; doi:10.1021/acsomega.2c01393)
Supplement: Supplementary file 3 — ao2c01393_si_003.zip [file ao2c01393_si_003.zip › Structures/Non-aqueous/1,2-Dichlorethane/NA-19/1H/g16_input_0_LG.txt]

21
 
C               -2.410120           -0.000018            0.052406
N               -0.964885            0.000007           -0.293255
C               -0.280951            1.241136            0.204953
C                1.177588            1.251940           -0.220276
C                1.902619           -0.000047            0.270073
C                1.177536           -1.251970           -0.220396
C               -0.280946           -1.241060            0.205067
H               -2.866343            0.895032           -0.365761
H               -2.497925           -0.000566            1.137853
H               -2.866510           -0.894577           -0.366640
H               -0.837278            2.088429           -0.195352
H               -0.385611            1.223767            1.292373
H                1.636403            2.157410            0.180955
H                1.233180            1.314763           -1.312586
H                2.935157           -0.000000           -0.082990
H                1.928719           -0.000137            1.365180
H                1.232956           -1.314653           -1.312734
H                1.636365           -2.157499            0.180658
H               -0.385353           -1.223460            1.292515
H               -0.837444           -2.088381           -0.194940
H               -0.886474           -0.000068           -1.316709
