# Supplementary material for: How to Predict the pKa of Any Compound in Any Solvent
Source: ACS Omega. 2022 May 9;7(20):17369–83. doi: 10.1021/acsomega.2c01393 (PMC9134414; doi:10.1021/acsomega.2c01393)
Supplement: Supplementary file 3 — ao2c01393_si_003.zip [file ao2c01393_si_003.zip › Structures/Non-aqueous/1,2-Dichlorethane/NA-2/0H/g16_input_0_LG.txt]

14
 
C               -1.834085           -1.467913            0.000458
C               -2.553539           -0.275332            0.000142
C               -1.872774            0.935149           -0.000217
C               -0.484524            0.934742           -0.000240
C                0.276434           -0.232734            0.000038
C               -0.445266           -1.431978            0.000384
C                1.823265           -0.292325            0.000007
O                2.303873           -1.445012           -0.001472
O                2.434606            0.792427            0.001727
F                0.098806            2.152174           -0.000708
H               -2.353054           -2.419418            0.000725
H               -3.637456           -0.283175            0.000145
H               -2.396265            1.884152           -0.000521
H                0.132623           -2.348098            0.000543
