# Supplementary material for: How to Predict the pKa of Any Compound in Any Solvent
Source: ACS Omega. 2022 May 9;7(20):17369–83. doi: 10.1021/acsomega.2c01393 (PMC9134414; doi:10.1021/acsomega.2c01393)
Supplement: Supplementary file 3 — ao2c01393_si_003.zip [file ao2c01393_si_003.zip › Structures/Non-aqueous/1,2-Dichlorethane/NA-2/1H/g16_input_0_LG.txt]

15
 
C               -1.928875           -1.417710            0.000721
C               -2.592254           -0.191775            0.000286
C               -1.870849            0.994343           -0.000330
C               -0.487316            0.941280           -0.000428
C                0.208570           -0.267134            0.000013
C               -0.544089           -1.447549            0.000530
C                1.691726           -0.409112           -0.000120
O                2.250198           -1.478171           -0.002270
O                2.357253            0.747980            0.002569
F                0.167223            2.112323           -0.001155
H               -2.490812           -2.343206            0.001196
H               -3.675288           -0.156532            0.000399
H               -2.357471            1.961998           -0.000758
H               -0.010010           -2.389761            0.000832
H                3.307482            0.544058            0.002296
