# Supplementary material for: How to Predict the pKa of Any Compound in Any Solvent
Source: ACS Omega. 2022 May 9;7(20):17369–83. doi: 10.1021/acsomega.2c01393 (PMC9134414; doi:10.1021/acsomega.2c01393)
Supplement: Supplementary file 3 — ao2c01393_si_003.zip [file ao2c01393_si_003.zip › Structures/Non-aqueous/1,2-Dichlorethane/NA-20/0H/g16_input_0_LG.txt]

17
 
C                1.893818           -1.321236           -0.012658
C                0.540583           -0.665244            0.000371
C               -0.632939           -1.416009            0.010362
C               -1.890457           -0.815156            0.009420
C               -1.975884            0.573910           -0.001614
C               -0.819644            1.345306           -0.007072
C                0.442592            0.740509           -0.004204
N                1.597392            1.520977           -0.071984
H                1.796836           -2.406863           -0.042738
H                2.477089           -1.003755           -0.883059
H                2.475614           -1.060190            0.878281
H               -0.553985           -2.498904            0.015973
H               -2.787074           -1.423433            0.015998
H               -2.943719            1.062981           -0.002719
H               -0.883077            2.429016           -0.013754
H                1.467740            2.483670            0.211245
H                2.420417            1.118158            0.357019
