# Supplementary material for: How to Predict the pKa of Any Compound in Any Solvent
Source: ACS Omega. 2022 May 9;7(20):17369–83. doi: 10.1021/acsomega.2c01393 (PMC9134414; doi:10.1021/acsomega.2c01393)
Supplement: Supplementary file 3 — ao2c01393_si_003.zip [file ao2c01393_si_003.zip › Structures/Non-aqueous/1,2-Dichlorethane/NA-20/1H/g16_input_0_LG.txt]

18
 
C                1.783697            1.462176            0.002217
C                0.468218            0.732741            0.000531
C               -0.754043            1.405280           -0.000889
C               -1.961529            0.712824           -0.001965
C               -1.976558           -0.677651            0.001199
C               -0.774191           -1.376222            0.002484
C                0.410179           -0.659777           -0.000961
N                1.679185           -1.405082           -0.002058
H                1.620177            2.538882            0.024300
H                2.386251            1.191506            0.874793
H                2.367873            1.226301           -0.893250
H               -0.751648            2.489664           -0.001408
H               -2.894545            1.263770           -0.004830
H               -2.913666           -1.220203            0.001777
H               -0.756510           -2.461149            0.007516
H                1.517220           -2.412499           -0.100735
H                2.288501           -1.116516           -0.776897
H                2.207415           -1.260408            0.867440
