# Supplementary material for: How to Predict the pKa of Any Compound in Any Solvent
Source: ACS Omega. 2022 May 9;7(20):17369–83. doi: 10.1021/acsomega.2c01393 (PMC9134414; doi:10.1021/acsomega.2c01393)
Supplement: Supplementary file 3 — ao2c01393_si_003.zip [file ao2c01393_si_003.zip › Structures/Non-aqueous/1,2-Dichlorethane/NA-21/0H/g16_input_0_LG.txt]

15
 
O                2.403527           -0.967895            0.005162
C                1.213838           -0.304771            0.000422
C                1.254980            1.089077            0.005290
C                0.051771            1.786362            0.003834
C               -1.171266            1.126240           -0.003355
C               -1.204215           -0.274886           -0.008695
C                0.001588           -0.986919           -0.007226
N               -2.415586           -0.954944           -0.075044
H                2.246806           -1.920656           -0.005082
H                2.210757            1.597927            0.011491
H                0.067566            2.870762            0.009663
H               -2.101805            1.682969           -0.005612
H               -0.010692           -2.073151           -0.012927
H               -2.397712           -1.903041            0.276907
H               -3.214213           -0.437656            0.267950
