# Supplementary material for: How to Predict the pKa of Any Compound in Any Solvent
Source: ACS Omega. 2022 May 9;7(20):17369–83. doi: 10.1021/acsomega.2c01393 (PMC9134414; doi:10.1021/acsomega.2c01393)
Supplement: Supplementary file 3 — ao2c01393_si_003.zip [file ao2c01393_si_003.zip › Structures/Non-aqueous/1,2-Dichlorethane/NA-21/1H/g16_input_0_LG.txt]

16
 
O               -2.418808           -1.029213            0.000655
C               -1.253618           -0.342484            0.001066
C               -1.327029            1.050959            0.004632
C               -0.163545            1.805245            0.001526
C                1.087294            1.191563           -0.005173
C                1.123754           -0.190610           -0.008131
C               -0.013521           -0.980776           -0.003778
N                2.434624           -0.859559            0.005786
H               -2.252173           -1.981408           -0.006166
H               -2.301705            1.523680            0.006510
H               -0.226813            2.886476            0.001738
H                2.002701            1.771278           -0.009897
H                0.056651           -2.064276           -0.008155
H                2.362642           -1.837615           -0.295559
H                3.099287           -0.393090           -0.621345
H                2.847498           -0.857803            0.946276
