# Supplementary material for: How to Predict the pKa of Any Compound in Any Solvent
Source: ACS Omega. 2022 May 9;7(20):17369–83. doi: 10.1021/acsomega.2c01393 (PMC9134414; doi:10.1021/acsomega.2c01393)
Supplement: Supplementary file 3 — ao2c01393_si_003.zip [file ao2c01393_si_003.zip › Structures/Non-aqueous/1,2-Dichlorethane/NA-22/0H/g16_input_0_LG.txt]

18
 
C                3.186159           -0.504135            0.003417
O                2.278454            0.583642            0.007841
C                0.946191            0.287467            0.001258
C                0.070970            1.376837           -0.000015
C               -1.299853            1.180243           -0.006710
C               -1.840879           -0.113257           -0.008985
C               -0.960677           -1.193773           -0.007101
C                0.422342           -1.002885           -0.001704
N               -3.229567           -0.306567           -0.079526
H                4.183178           -0.067331            0.006149
H                3.061180           -1.127727            0.893999
H                3.062216           -1.119241           -0.893189
H                0.484774            2.378995            0.004882
H               -1.967096            2.036280           -0.009923
H               -1.356868           -2.204148           -0.011002
H                1.069884           -1.870156            0.001445
H               -3.537654           -1.189978            0.307478
H               -3.765795            0.457162            0.313157
