# Supplementary material for: How to Predict the pKa of Any Compound in Any Solvent
Source: ACS Omega. 2022 May 9;7(20):17369–83. doi: 10.1021/acsomega.2c01393 (PMC9134414; doi:10.1021/acsomega.2c01393)
Supplement: Supplementary file 3 — ao2c01393_si_003.zip [file ao2c01393_si_003.zip › Structures/Non-aqueous/1,2-Dichlorethane/NA-22/1H/g16_input_0_LG.txt]

19
 
C               -3.234101           -0.510811            0.000856
O               -2.311879            0.572999            0.002365
C               -0.995031            0.285587            0.002237
C               -0.131314            1.389274            0.000148
C                1.237434            1.201271           -0.003575
C                1.739342           -0.094144           -0.006409
C                0.907079           -1.196008           -0.004441
C               -0.473620           -1.010017            0.000012
N                3.197196           -0.287275            0.006482
H               -4.223493           -0.059175            0.000539
H               -3.111139           -1.125416           -0.894710
H               -3.112376           -1.126974            0.895497
H               -0.555090            2.386033           -0.002190
H                1.910180            2.052026           -0.007854
H                1.318070           -2.199644           -0.008527
H               -1.120822           -1.876314           -0.001713
H                3.452535           -1.212250           -0.355837
H                3.672297            0.410545           -0.576298
H                3.585757           -0.212810            0.953827
