# Supplementary material for: How to Predict the pKa of Any Compound in Any Solvent
Source: ACS Omega. 2022 May 9;7(20):17369–83. doi: 10.1021/acsomega.2c01393 (PMC9134414; doi:10.1021/acsomega.2c01393)
Supplement: Supplementary file 3 — ao2c01393_si_003.zip [file ao2c01393_si_003.zip › Structures/Non-aqueous/1,2-Dichlorethane/NA-22/1H/step2/g16_input_0_LG.txt]

19
 
C               -3.234367           -0.509921           -0.000297
O               -2.311476            0.573216            0.000382
C               -0.994852            0.284641            0.000113
C               -0.130642            1.388913           -0.000059
C                1.237562            1.201382           -0.000103
C                1.739053           -0.094881           -0.000039
C                0.907235           -1.195924            0.000040
C               -0.474214           -1.010547            0.000117
N                3.196689           -0.286575           -0.000013
H               -4.223516           -0.057721           -0.000407
H               -3.112103           -1.125056           -0.895600
H               -3.112641           -1.125737            0.894611
H               -0.554853            2.385505           -0.000156
H                1.910599            2.051882           -0.000229
H                1.321133           -2.198603            0.000031
H               -1.121267           -1.876925            0.000207
H                3.438430           -1.283502            0.000349
H                3.635273            0.133874           -0.827527
H                3.635277            0.134607            0.827119
