# Supplementary material for: How to Predict the pKa of Any Compound in Any Solvent
Source: ACS Omega. 2022 May 9;7(20):17369–83. doi: 10.1021/acsomega.2c01393 (PMC9134414; doi:10.1021/acsomega.2c01393)
Supplement: Supplementary file 3 — ao2c01393_si_003.zip [file ao2c01393_si_003.zip › Structures/Non-aqueous/1,2-Dichlorethane/NA-23/0H/g16_input_0_LG.txt]

20
 
C               -1.872584            0.022021            0.296719
C               -1.152703            1.274255           -0.207693
C                0.328257            1.244580            0.178137
C                1.025464           -0.019257           -0.338412
C                0.296949           -1.266852            0.158119
C               -1.186360           -1.245295           -0.217604
N                2.443097           -0.103921            0.033987
H               -1.860356            0.018244            1.393727
H               -2.921760            0.036464           -0.011750
H               -1.239533            1.323272           -1.300178
H               -1.628015            2.175399            0.189686
H                0.845456            2.129516           -0.207489
H                0.422505            1.264894            1.272385
H                0.980290           -0.011169           -1.434891
H                0.396476           -1.311219            1.251537
H                0.786456           -2.157024           -0.247000
H               -1.280020           -1.285102           -1.309776
H               -1.684715           -2.135344            0.176349
H                2.929270            0.734098           -0.275491
H                2.518123           -0.111293            1.049393
