# Supplementary material for: How to Predict the pKa of Any Compound in Any Solvent
Source: ACS Omega. 2022 May 9;7(20):17369–83. doi: 10.1021/acsomega.2c01393 (PMC9134414; doi:10.1021/acsomega.2c01393)
Supplement: Supplementary file 3 — ao2c01393_si_003.zip [file ao2c01393_si_003.zip › Structures/Non-aqueous/1,2-Dichlorethane/NA-23/1H/g16_input_0_LG.txt]

21
 
C                1.912990           -0.000000            0.300779
C                1.215861           -1.260639           -0.213763
C               -0.266889           -1.264462            0.166788
C               -0.938484           -0.000000           -0.350716
C               -0.266888            1.264462            0.166787
C                1.215862            1.260639           -0.213763
N               -2.379932            0.000000            0.078227
H                1.896382           -0.000000            1.397121
H                2.961752           -0.000000           -0.005480
H                1.307394           -1.307290           -1.304907
H                1.694435           -2.156657            0.187087
H               -0.770889           -2.146797           -0.237992
H               -0.366112           -1.292006            1.258974
H               -0.957722           -0.000001           -1.443325
H               -0.366111            1.292005            1.258973
H               -0.770888            2.146797           -0.237992
H                1.307395            1.307290           -1.304907
H                1.694436            2.156657            0.187088
H               -2.874139            0.827507           -0.269888
H               -2.874129           -0.827531           -0.269844
H               -2.457004            0.000029            1.100838
