# Supplementary material for: How to Predict the pKa of Any Compound in Any Solvent
Source: ACS Omega. 2022 May 9;7(20):17369–83. doi: 10.1021/acsomega.2c01393 (PMC9134414; doi:10.1021/acsomega.2c01393)
Supplement: Supplementary file 3 — ao2c01393_si_003.zip [file ao2c01393_si_003.zip › Structures/Non-aqueous/1,2-Dichlorethane/NA-24/0H/g16_input_0_LG.txt]

16
 
C                2.452759           -0.364972           -0.024197
C                1.216043            0.517518            0.021888
N               -0.000003           -0.283746           -0.098531
H                2.446602           -1.081627            0.802300
H                2.491388           -0.925525           -0.961121
H                1.232251            1.227731           -0.810983
H                1.217333            1.113223            0.948734
H                0.000088           -0.981867            0.642532
C               -1.216040            0.517489            0.022108
C               -2.452773           -0.364960           -0.024299
H               -1.232187            1.227974           -0.810533
H               -1.217363            1.112903            0.949141
H               -2.446600           -1.081921            0.801934
H               -2.491423           -0.925168           -0.961426
H                3.361564            0.235025            0.057990
H               -3.361568            0.235018            0.058146
