# Supplementary material for: How to Predict the pKa of Any Compound in Any Solvent
Source: ACS Omega. 2022 May 9;7(20):17369–83. doi: 10.1021/acsomega.2c01393 (PMC9134414; doi:10.1021/acsomega.2c01393)
Supplement: Supplementary file 3 — ao2c01393_si_003.zip [file ao2c01393_si_003.zip › Structures/Non-aqueous/1,2-Dichlorethane/NA-24/1H/g16_input_0_LG.txt]

17
 
C                2.467585           -0.359483            0.001468
C                1.258424            0.551660           -0.003947
N                0.000000           -0.257470            0.000451
H                2.480463           -0.988285            0.894346
H                2.480919           -0.998747           -0.883925
H                1.219144            1.177468           -0.894918
H                1.219028            1.187489            0.879948
H                0.002423           -0.876103            0.819010
C               -1.258426            0.551662            0.003910
C               -2.467584           -0.359484           -0.001892
H               -1.218541            1.187212           -0.880159
H               -1.219641            1.177752            0.894707
H               -2.481233           -0.998709            0.883530
H               -2.480140           -0.988327           -0.894741
H                3.374018            0.246707           -0.001801
H               -0.002421           -0.876998           -0.817435
H               -3.374019            0.246703            0.001048
