# Supplementary material for: How to Predict the pKa of Any Compound in Any Solvent
Source: ACS Omega. 2022 May 9;7(20):17369–83. doi: 10.1021/acsomega.2c01393 (PMC9134414; doi:10.1021/acsomega.2c01393)
Supplement: Supplementary file 3 — ao2c01393_si_003.zip [file ao2c01393_si_003.zip › Structures/Non-aqueous/1,2-Dichlorethane/NA-25/0H/g16_input_0_LG.txt]

22
 
C                1.851057            1.357908            0.166415
N                1.593417            0.027751           -0.367965
H                1.900449            1.355657            1.269837
H                2.805052            1.724893           -0.217635
C                2.720346           -0.846803           -0.075948
H                2.889491           -0.957320            1.009408
H                3.630165           -0.441469           -0.523809
H                1.073153            2.056593           -0.143090
H                2.540364           -1.838271           -0.497086
C                0.366005           -0.545093            0.183161
C               -0.897010            0.226095           -0.182852
C               -2.161377           -0.537335            0.208855
C               -3.433098            0.244583           -0.107447
H                0.441101           -0.622104            1.284745
H                0.280271           -1.566054           -0.202817
H               -0.899351            0.414804           -1.262698
H               -0.906397            1.201562            0.313970
H               -2.127999           -0.766990            1.279698
H               -2.179616           -1.498306           -0.316335
H               -4.328258           -0.317657            0.168874
H               -3.452537            1.193864            0.435441
H               -3.495348            0.470422           -1.175851
