# Supplementary material for: How to Predict the pKa of Any Compound in Any Solvent
Source: ACS Omega. 2022 May 9;7(20):17369–83. doi: 10.1021/acsomega.2c01393 (PMC9134414; doi:10.1021/acsomega.2c01393)
Supplement: Supplementary file 3 — ao2c01393_si_003.zip [file ao2c01393_si_003.zip › Structures/Non-aqueous/1,2-Dichlorethane/NA-25/1H/g16_input_0_LG.txt]

23
 
C                1.844696            1.393379            0.207344
N                1.574484            0.024846           -0.315089
H                1.871455            1.337728            1.295040
H                2.805894            1.723842           -0.180737
H                1.460878            0.099208           -1.331196
C                2.728240           -0.880415           -0.057334
H                2.860331           -0.959174            1.021085
H                3.615358           -0.451513           -0.518307
H                1.058188            2.066243           -0.123297
H                2.508171           -1.855350           -0.487420
C                0.304730           -0.561935            0.232496
C               -0.931078            0.233438           -0.151824
C               -2.198977           -0.536228            0.219754
C               -3.462206            0.243440           -0.129830
H                0.437874           -0.613129            1.315208
H                0.248282           -1.577094           -0.162731
H               -0.920389            0.425392           -1.231394
H               -0.937331            1.201801            0.355451
H               -2.184515           -0.756419            1.292227
H               -2.201089           -1.499035           -0.300792
H               -4.358948           -0.319202            0.137874
H               -3.492572            1.197774            0.402737
H               -3.505410            0.454935           -1.201756
