# Supplementary material for: How to Predict the pKa of Any Compound in Any Solvent
Source: ACS Omega. 2022 May 9;7(20):17369–83. doi: 10.1021/acsomega.2c01393 (PMC9134414; doi:10.1021/acsomega.2c01393)
Supplement: Supplementary file 3 — ao2c01393_si_003.zip [file ao2c01393_si_003.zip › Structures/Non-aqueous/1,2-Dichlorethane/NA-26/0H/g16_input_0_LG.txt]

16
 
C                0.592932            1.375091            0.096235
N                0.458969           -0.003189           -0.354439
H                0.670719            1.443075            1.195914
H                1.494214            1.812713           -0.337749
C                1.672864           -0.744066           -0.042989
H                1.873648           -0.773936            1.042211
H                2.528643           -0.277747           -0.535677
H               -0.259629            1.973120           -0.227444
H                1.584130           -1.771214           -0.403341
C               -0.694251           -0.661318            0.259176
C               -2.025514           -0.031568           -0.125262
H               -0.588709           -0.665510            1.359816
H               -0.682694           -1.704857           -0.067031
H               -2.107236            0.057545           -1.211734
H               -2.155695            0.959296            0.313811
H               -2.846363           -0.658999            0.229336
