# Supplementary material for: How to Predict the pKa of Any Compound in Any Solvent
Source: ACS Omega. 2022 May 9;7(20):17369–83. doi: 10.1021/acsomega.2c01393 (PMC9134414; doi:10.1021/acsomega.2c01393)
Supplement: Supplementary file 3 — ao2c01393_si_003.zip [file ao2c01393_si_003.zip › Structures/Non-aqueous/1,2-Dichlorethane/NA-26/1H/g16_input_0_LG.txt]

17
 
C                0.577076            1.415769            0.132424
N                0.460671           -0.002487           -0.306309
H                0.583836            1.429703            1.221994
H                1.508739            1.818414           -0.259259
C                1.707285           -0.755391            0.002208
H                1.854825           -0.734423            1.081103
H                2.539477           -0.270175           -0.503262
H               -0.265495            1.983110           -0.253834
H                1.591683           -1.779342           -0.346755
C               -0.737369           -0.696411            0.279182
C               -2.040717           -0.026526           -0.104340
H               -0.578700           -0.705113            1.358758
H               -0.696644           -1.720100           -0.091854
H               -2.110472            0.105322           -1.187124
H               -2.169520            0.939849            0.383329
H                0.342594           -0.002804           -1.324797
H               -2.862669           -0.671680            0.209016
