# Supplementary material for: How to Predict the pKa of Any Compound in Any Solvent
Source: ACS Omega. 2022 May 9;7(20):17369–83. doi: 10.1021/acsomega.2c01393 (PMC9134414; doi:10.1021/acsomega.2c01393)
Supplement: Supplementary file 3 — ao2c01393_si_003.zip [file ao2c01393_si_003.zip › Structures/Non-aqueous/1,2-Dichlorethane/NA-27/0H/g16_input_0_LG.txt]

10
 
N                1.204173           -0.321946           -0.122333
C                0.046716            0.563801            0.052732
C               -1.241905           -0.238631           -0.026429
H                0.068815            1.306094           -0.749152
H                0.076339            1.113136            1.002925
H               -1.274206           -0.992964            0.765419
H               -1.316286           -0.752233           -0.988081
H               -2.113575            0.409291            0.090169
H                2.066077            0.212179           -0.063768
H                1.234754           -0.992898            0.641003
