# Supplementary material for: How to Predict the pKa of Any Compound in Any Solvent
Source: ACS Omega. 2022 May 9;7(20):17369–83. doi: 10.1021/acsomega.2c01393 (PMC9134414; doi:10.1021/acsomega.2c01393)
Supplement: Supplementary file 3 — ao2c01393_si_003.zip [file ao2c01393_si_003.zip › Structures/Non-aqueous/1,2-Dichlorethane/NA-27/1H/g16_input_0_LG.txt]

11
 
N                1.183307           -0.246314            0.000009
C               -0.047502            0.609629            0.000010
C               -1.281474           -0.265136           -0.000006
H                0.012398            1.237052           -0.887228
H                0.012350            1.236991            0.887296
H               -1.311714           -0.898786            0.889075
H               -1.311768           -0.898631           -0.889199
H               -2.169673            0.367302            0.000077
H                2.037985            0.317439           -0.002029
H                1.211587           -0.850718            0.826896
H                1.209539           -0.853406           -0.824978
