# Supplementary material for: How to Predict the pKa of Any Compound in Any Solvent
Source: ACS Omega. 2022 May 9;7(20):17369–83. doi: 10.1021/acsomega.2c01393 (PMC9134414; doi:10.1021/acsomega.2c01393)
Supplement: Supplementary file 3 — ao2c01393_si_003.zip [file ao2c01393_si_003.zip › Structures/Non-aqueous/1,2-Dichlorethane/NA-28/0H/g16_input_0_LG.txt]

7
 
N                0.750642           -0.000023           -0.126390
C               -0.707451           -0.000023            0.017252
H               -1.118620            0.882125           -0.476803
H               -1.057236           -0.002943            1.056376
H                1.142636            0.810979            0.341860
H                1.142794           -0.810972            0.341821
H               -1.119357           -0.878893           -0.482034
