# Supplementary material for: How to Predict the pKa of Any Compound in Any Solvent
Source: ACS Omega. 2022 May 9;7(20):17369–83. doi: 10.1021/acsomega.2c01393 (PMC9134414; doi:10.1021/acsomega.2c01393)
Supplement: Supplementary file 3 — ao2c01393_si_003.zip [file ao2c01393_si_003.zip › Structures/Non-aqueous/1,2-Dichlorethane/NA-28/1H/g16_input_0_LG.txt]

8
 
N                0.700526            0.000020           -0.000005
C               -0.789509            0.000102            0.000007
H               -1.130143           -0.618624            0.825603
H               -1.130117           -0.406136           -0.948365
H                1.074337           -0.946162           -0.113231
H                1.074944            0.571050           -0.762585
H                1.074710            0.374783            0.875924
H               -1.130357            1.024334            0.122646
