# Supplementary material for: How to Predict the pKa of Any Compound in Any Solvent
Source: ACS Omega. 2022 May 9;7(20):17369–83. doi: 10.1021/acsomega.2c01393 (PMC9134414; doi:10.1021/acsomega.2c01393)
Supplement: Supplementary file 3 — ao2c01393_si_003.zip [file ao2c01393_si_003.zip › Structures/Non-aqueous/1,2-Dichlorethane/NA-29/0H/g16_input_0_LG.txt]

15
 
C               -1.202925            0.718120           -0.223694
C               -1.172235           -0.743402            0.202103
O                0.000003           -1.387302           -0.278713
C                1.172240           -0.743397            0.202104
C                1.202922            0.718125           -0.223694
N               -0.000003            1.446616            0.191687
H               -2.085132            1.210160            0.191925
H               -1.268392            0.770096           -1.315731
H               -1.201530           -0.813154            1.300038
H               -2.023193           -1.291898           -0.206049
H                2.023199           -1.291887           -0.206052
H                1.201534           -0.813150            1.300038
H                1.268387            0.770100           -1.315731
H                2.085126            1.210171            0.191923
H               -0.000003            1.524990            1.206620
