# Supplementary material for: How to Predict the pKa of Any Compound in Any Solvent
Source: ACS Omega. 2022 May 9;7(20):17369–83. doi: 10.1021/acsomega.2c01393 (PMC9134414; doi:10.1021/acsomega.2c01393)
Supplement: Supplementary file 3 — ao2c01393_si_003.zip [file ao2c01393_si_003.zip › Structures/Non-aqueous/1,2-Dichlorethane/NA-29/1H/g16_input_0_LG.txt]

16
 
C                0.662148            1.239704           -0.236201
C               -0.787224            1.167464            0.205939
O               -1.411756           -0.000075           -0.294310
C               -0.787099           -1.167547            0.205941
C                0.662277           -1.239632           -0.236203
N                1.365878            0.000071            0.229260
H                1.172901            2.099756            0.193328
H                0.744124            1.255606           -1.322769
H               -0.848397            1.185863            1.302619
H               -1.327284            2.026137           -0.190416
H               -1.327066           -2.026278           -0.190415
H               -0.848265           -1.185953            1.302621
H                0.744254           -1.255517           -1.322771
H                1.173121           -2.099634            0.193319
H                2.333173            0.000121           -0.106809
H                1.415727            0.000070            1.254098
