# Supplementary material for: How to Predict the pKa of Any Compound in Any Solvent
Source: ACS Omega. 2022 May 9;7(20):17369–83. doi: 10.1021/acsomega.2c01393 (PMC9134414; doi:10.1021/acsomega.2c01393)
Supplement: Supplementary file 3 — ao2c01393_si_003.zip [file ao2c01393_si_003.zip › Structures/Non-aqueous/1,2-Dichlorethane/NA-3/0H/g16_input_0_LG.txt]

15
 
C                1.077511           -1.215190           -0.027826
C               -0.310089           -1.204100           -0.024421
C               -1.015628           -0.000007           -0.000005
C               -0.310087            1.204112            0.024419
C                1.077498            1.215233            0.027841
C                1.769364            0.000020            0.000004
C                3.204406            0.000013           -0.000002
N                4.355846           -0.000045           -0.000009
C               -2.558106            0.000022           -0.000036
O               -3.101297           -1.121724            0.064329
O               -3.101294            1.121682           -0.064311
H                1.628122           -2.148125           -0.050643
H               -0.867803           -2.132291           -0.041712
H               -0.867843            2.132278            0.041744
H                1.628116            2.148165            0.050692
