# Supplementary material for: How to Predict the pKa of Any Compound in Any Solvent
Source: ACS Omega. 2022 May 9;7(20):17369–83. doi: 10.1021/acsomega.2c01393 (PMC9134414; doi:10.1021/acsomega.2c01393)
Supplement: Supplementary file 3 — ao2c01393_si_003.zip [file ao2c01393_si_003.zip › Structures/Non-aqueous/1,2-Dichlorethane/NA-3/1H/g16_input_0_LG.txt]

16
 
C                1.139348            1.224384            0.000033
C               -0.246046            1.236572            0.000018
C               -0.953471            0.034543           -0.000041
C               -0.280800           -1.187569           -0.000020
C                1.105994           -1.210306           -0.000017
C                1.808502           -0.002993            0.000012
C                3.245588           -0.024562            0.000029
N                4.395604           -0.043274           -0.000024
C               -2.444787            0.102156           -0.000014
O               -3.074106            1.129142           -0.000050
O               -3.020099           -1.104488            0.000023
H                1.702578            2.149013            0.000039
H               -0.787287            2.174543            0.000080
H               -0.836563           -2.116070           -0.000053
H                1.643886           -2.149928            0.000013
H               -3.984162           -0.985223            0.000316
