# Supplementary material for: How to Predict the pKa of Any Compound in Any Solvent
Source: ACS Omega. 2022 May 9;7(20):17369–83. doi: 10.1021/acsomega.2c01393 (PMC9134414; doi:10.1021/acsomega.2c01393)
Supplement: Supplementary file 3 — ao2c01393_si_003.zip [file ao2c01393_si_003.zip › Structures/Non-aqueous/1,2-Dichlorethane/NA-30/0H/g16_input_0_LG.txt]

17
 
C               -2.814233           -0.371094            0.108300
N               -1.784278            0.616872           -0.151315
C               -0.444801            0.280948           -0.061572
C                0.525723            1.299080           -0.006186
C                1.874998            0.988486            0.044287
C                2.303230           -0.340984            0.039781
C                1.348789           -1.350398           -0.011718
C               -0.012180           -1.054157           -0.057731
H               -2.684375           -0.871260            1.076532
H               -2.821650           -1.133317           -0.674455
H                0.200369            2.334767           -0.006189
H                2.601868            1.792408            0.088230
H                3.359073           -0.579948            0.078521
H                1.659500           -2.389654           -0.012004
H               -0.733384           -1.861235           -0.092944
H               -1.998800            1.549947            0.171726
H               -3.781816            0.128908            0.098823
