# Supplementary material for: How to Predict the pKa of Any Compound in Any Solvent
Source: ACS Omega. 2022 May 9;7(20):17369–83. doi: 10.1021/acsomega.2c01393 (PMC9134414; doi:10.1021/acsomega.2c01393)
Supplement: Supplementary file 3 — ao2c01393_si_003.zip [file ao2c01393_si_003.zip › Structures/Non-aqueous/1,2-Dichlorethane/NA-30/1H/g16_input_0_LG.txt]

18
 
C               -2.649481            0.000136            0.713091
N               -1.836550           -0.000154           -0.545021
C               -0.387696           -0.000147           -0.303528
C                0.264734            1.215290           -0.173057
C                1.630502            1.207948            0.090663
C                2.310539            0.000094            0.221894
C                1.630707           -1.207781            0.090872
C                0.264873           -1.215385           -0.173016
H               -2.393081            0.895203            1.275000
H               -2.392508           -0.894320            1.275697
H               -0.281794            2.146088           -0.281052
H                2.160890            2.147064            0.189976
H                3.374823            0.000211            0.424725
H                2.161138           -2.146870            0.190235
H               -0.281375           -2.146350           -0.280936
H               -2.087876            0.819120           -1.108880
H               -3.701478           -0.000320            0.437363
H               -2.087959           -0.819672           -1.108491
