# Supplementary material for: How to Predict the pKa of Any Compound in Any Solvent
Source: ACS Omega. 2022 May 9;7(20):17369–83. doi: 10.1021/acsomega.2c01393 (PMC9134414; doi:10.1021/acsomega.2c01393)
Supplement: Supplementary file 3 — ao2c01393_si_003.zip [file ao2c01393_si_003.zip › Structures/Non-aqueous/1,2-Dichlorethane/NA-31/0H/g16_input_0_LG.txt]

20
 
C                2.281555           -1.234946            0.067262
N                1.567918            0.002181           -0.204445
C                0.186683           -0.000326           -0.096334
C               -0.543698           -1.206221           -0.037846
C               -1.931691           -1.196334            0.030213
C               -2.645129           -0.001142            0.053390
C               -1.933225            1.194792            0.014735
C               -0.545464            1.205316           -0.053055
H                1.981877           -2.017584           -0.631915
H                2.113623           -1.599066            1.090443
H               -0.030529           -2.158005           -0.045002
H               -2.459048           -2.143412            0.071718
H               -3.726895           -0.001574            0.109261
H               -2.461889            2.141636            0.042444
H               -0.032738            2.157201           -0.075312
H                3.347269           -1.061103           -0.071060
C                2.276067            1.236648            0.095197
H                2.005783            2.023301           -0.611857
H                2.070966            1.597913            1.112342
H                3.345569            1.058701           -0.001324
