# Supplementary material for: How to Predict the pKa of Any Compound in Any Solvent
Source: ACS Omega. 2022 May 9;7(20):17369–83. doi: 10.1021/acsomega.2c01393 (PMC9134414; doi:10.1021/acsomega.2c01393)
Supplement: Supplementary file 3 — ao2c01393_si_003.zip [file ao2c01393_si_003.zip › Structures/Non-aqueous/1,2-Dichlorethane/NA-31/1H/g16_input_0_LG.txt]

21
 
C                2.212993            0.042508            1.251663
N                1.567600           -0.390700           -0.027987
C                0.107287           -0.174268           -0.020511
C               -0.725607           -1.281400           -0.057191
C               -2.103651           -1.084388           -0.040004
C               -2.623624            0.204044            0.013061
C               -1.768147            1.302730            0.048495
C               -0.390030            1.120874            0.032307
H                1.715786           -0.465550            2.074880
H                2.103027            1.120828            1.340626
H               -0.310616           -2.282977           -0.097737
H               -2.765369           -1.941579           -0.067357
H               -3.696405            0.354596            0.026994
H               -2.171585            2.307119            0.089747
H                0.276901            1.975338            0.061492
H                1.718537           -1.402032           -0.105590
H                3.265336           -0.230999            1.204729
C                2.240731            0.232784           -1.211012
H                1.733481           -0.105271           -2.111769
H                2.176961            1.314198           -1.113061
H                3.281035           -0.086078           -1.207887
