# Supplementary material for: How to Predict the pKa of Any Compound in Any Solvent
Source: ACS Omega. 2022 May 9;7(20):17369–83. doi: 10.1021/acsomega.2c01393 (PMC9134414; doi:10.1021/acsomega.2c01393)
Supplement: Supplementary file 3 — ao2c01393_si_003.zip [file ao2c01393_si_003.zip › Structures/Non-aqueous/1,2-Dichlorethane/NA-32/0H/g16_input_0_LG.txt]

13
 
C                0.542653            0.523248           -0.068284
C                1.914925           -0.135287            0.033449
C               -0.588838           -0.492219            0.015005
N               -1.892200            0.174645           -0.083605
H                0.454327            1.072046           -1.010912
H                0.421028            1.255584            0.738110
H                2.716416            0.603540           -0.033808
H                2.027337           -0.664907            0.983688
H                2.060301           -0.860531           -0.772304
H               -0.478516           -1.074321            0.941050
H               -0.504494           -1.196163           -0.818463
H               -2.639557           -0.511919           -0.045783
H               -2.023886            0.779706            0.722640
