# Supplementary material for: How to Predict the pKa of Any Compound in Any Solvent
Source: ACS Omega. 2022 May 9;7(20):17369–83. doi: 10.1021/acsomega.2c01393 (PMC9134414; doi:10.1021/acsomega.2c01393)
Supplement: Supplementary file 3 — ao2c01393_si_003.zip [file ao2c01393_si_003.zip › Structures/Non-aqueous/1,2-Dichlorethane/NA-32/1H/g16_input_0_LG.txt]

14
 
C                0.594554           -0.527185           -0.000000
C                1.973938            0.123703            0.000000
C               -0.493943            0.529438           -0.000001
N               -1.848161           -0.112296            0.000000
H                0.478305           -1.163694            0.882509
H                0.478306           -1.163694           -0.882510
H                2.756735           -0.636029           -0.000002
H                2.110548            0.750207           -0.884760
H                2.110549            0.750202            0.884765
H               -0.446915            1.159281           -0.887970
H               -0.446914            1.159282            0.887968
H               -2.597602            0.584860            0.000015
H               -1.976597           -0.705029           -0.825830
H               -1.976585           -0.705049            0.825819
