# Supplementary material for: How to Predict the pKa of Any Compound in Any Solvent
Source: ACS Omega. 2022 May 9;7(20):17369–83. doi: 10.1021/acsomega.2c01393 (PMC9134414; doi:10.1021/acsomega.2c01393)
Supplement: Supplementary file 3 — ao2c01393_si_003.zip [file ao2c01393_si_003.zip › Structures/Non-aqueous/1,2-Dichlorethane/NA-33/0H/g16_input_0_LG.txt]

14
 
C               -0.774699            1.021889           -0.071843
C                0.774719            1.021874           -0.071845
C                1.153194           -0.451188            0.199988
N               -0.000011           -1.262046           -0.212209
C               -1.153205           -0.451167            0.199986
H               -1.191775            1.691108            0.682369
H               -1.159049            1.337900           -1.043715
H                1.159072            1.337873           -1.043720
H                1.191812            1.691087            0.682362
H                2.055196           -0.771321           -0.322580
H                1.309167           -0.606125            1.272086
H               -2.055208           -0.771281           -0.322589
H               -1.309184           -0.606106            1.272083
H               -0.000013           -1.317264           -1.228548
