# Supplementary material for: How to Predict the pKa of Any Compound in Any Solvent
Source: ACS Omega. 2022 May 9;7(20):17369–83. doi: 10.1021/acsomega.2c01393 (PMC9134414; doi:10.1021/acsomega.2c01393)
Supplement: Supplementary file 3 — ao2c01393_si_003.zip [file ao2c01393_si_003.zip › Structures/Non-aqueous/1,2-Dichlorethane/NA-33/1H/g16_input_0_LG.txt]

15
 
C               -1.059799           -0.775599           -0.069151
C               -1.059794            0.775604           -0.069163
C                0.387079            1.188521            0.208172
N                1.180265           -0.000000           -0.247181
C                0.387076           -1.188525            0.208163
H               -1.719669           -1.189642            0.691109
H               -1.381820           -1.156607           -1.037955
H               -1.381791            1.156598           -1.037979
H               -1.719676            1.189665            0.691077
H                0.724165            2.073359           -0.325957
H                0.587706            1.297345            1.273321
H                2.131228           -0.000003            0.129541
H                0.724154           -2.073356           -0.325983
H                0.587716           -1.297366            1.273308
H                1.258762            0.000004           -1.268344
