# Supplementary material for: How to Predict the pKa of Any Compound in Any Solvent
Source: ACS Omega. 2022 May 9;7(20):17369–83. doi: 10.1021/acsomega.2c01393 (PMC9134414; doi:10.1021/acsomega.2c01393)
Supplement: Supplementary file 3 — ao2c01393_si_003.zip [file ao2c01393_si_003.zip › Structures/Non-aqueous/1,2-Dichlorethane/NA-34/0H/g16_input_0_LG.txt]

22
 
C                2.459099           -0.413618           -0.372819
C                1.209450           -1.089174            0.175572
N                0.000089           -0.303194           -0.066611
C               -1.209060           -1.089470            0.175589
C               -2.458832           -0.414213           -0.372862
C               -0.000203            0.963341            0.685666
C               -0.000482            2.182806           -0.227788
H                3.333701           -1.046888           -0.204960
H                2.357526           -0.241774           -1.447383
H                2.648114            0.547802            0.110576
H                1.338834           -1.293820            1.253217
H                1.081826           -2.054834           -0.320513
H               -1.338427           -1.293989            1.253260
H               -1.081182           -2.055155           -0.320354
H               -3.333366           -1.047436           -0.204460
H               -2.647697            0.547440            0.110143
H               -2.357549           -0.242898           -1.447533
H                0.874037            0.999273            1.344979
H               -0.874583            0.998855            1.344823
H               -0.000994            3.107938            0.355993
H                0.883370            2.180295           -0.870640
H               -0.884059            2.179512           -0.871016
