# Supplementary material for: How to Predict the pKa of Any Compound in Any Solvent
Source: ACS Omega. 2022 May 9;7(20):17369–83. doi: 10.1021/acsomega.2c01393 (PMC9134414; doi:10.1021/acsomega.2c01393)
Supplement: Supplementary file 3 — ao2c01393_si_003.zip [file ao2c01393_si_003.zip › Structures/Non-aqueous/1,2-Dichlorethane/NA-34/1H/g16_input_0_LG.txt]

23
 
C                2.457841           -0.468006           -0.328743
C                1.200742           -1.146912            0.176080
N               -0.018934           -0.301849           -0.063583
C               -1.279865           -1.076610            0.195503
C               -2.497323           -0.352888           -0.343767
C                0.020194            1.001843            0.709268
C                0.110506            2.191162           -0.224588
H                3.301433           -1.143062           -0.178096
H                2.381146           -0.256448           -1.398083
H                2.672772            0.461183            0.200739
H                1.233085           -1.340107            1.249292
H                1.028956           -2.086940           -0.348239
H               -1.328490           -1.230312            1.274531
H               -1.153233           -2.042082           -0.292477
H               -3.377428           -0.972773           -0.167129
H               -2.660715            0.608477            0.145628
H               -2.406638           -0.192210           -1.420686
H                0.875775            0.951198            1.380484
H               -0.882064            1.041992            1.316413
H                0.124074            3.109969            0.363195
H                1.022152            2.154012           -0.824961
H               -0.752122            2.226390           -0.894634
H               -0.018729           -0.067870           -1.063406
