# Supplementary material for: How to Predict the pKa of Any Compound in Any Solvent
Source: ACS Omega. 2022 May 9;7(20):17369–83. doi: 10.1021/acsomega.2c01393 (PMC9134414; doi:10.1021/acsomega.2c01393)
Supplement: Supplementary file 3 — ao2c01393_si_003.zip [file ao2c01393_si_003.zip › Structures/Non-aqueous/1,2-Dichlorethane/NA-35/0H/g16_input_0_LG.txt]

13
 
C               -0.413310           -1.315512            0.064167
N                0.000044           -0.000016           -0.399705
C               -0.932690            1.015659            0.064168
C                1.345966            0.299849            0.064187
H               -0.433448           -1.376645            1.166447
H               -1.413528           -1.543961           -0.310145
H               -0.976715            1.062700            1.166447
H               -1.935313            0.797693           -0.309889
H                1.408850            0.313812            1.166459
H                1.658168            1.277420           -0.309431
H                0.277607           -2.074664           -0.308712
H               -0.629632            1.996280           -0.308973
H                2.043902           -0.452497           -0.309403
