# Supplementary material for: How to Predict the pKa of Any Compound in Any Solvent
Source: ACS Omega. 2022 May 9;7(20):17369–83. doi: 10.1021/acsomega.2c01393 (PMC9134414; doi:10.1021/acsomega.2c01393)
Supplement: Supplementary file 3 — ao2c01393_si_003.zip [file ao2c01393_si_003.zip › Structures/Non-aqueous/1,2-Dichlorethane/NA-35/1H/g16_input_0_LG.txt]

14
 
C               -1.415069           -0.120002            0.104293
N               -0.000141           -0.000239           -0.344118
C                0.603458            1.284968            0.104244
C                0.811618           -1.164903            0.104251
H               -1.422050           -0.118779            1.193614
H               -1.974341            0.729390           -0.282112
H                0.608472            1.290258            1.193549
H               -0.001305            2.104244           -0.278576
H                0.810371           -1.173159            1.193537
H                1.824531           -1.047711           -0.274938
H                0.000129           -0.000133           -1.367820
H               -1.822890           -1.053336           -0.278217
H                1.618885            1.344950           -0.281902
H                0.359142           -2.074428           -0.285035
