# Supplementary material for: How to Predict the pKa of Any Compound in Any Solvent
Source: ACS Omega. 2022 May 9;7(20):17369–83. doi: 10.1021/acsomega.2c01393 (PMC9134414; doi:10.1021/acsomega.2c01393)
Supplement: Supplementary file 3 — ao2c01393_si_003.zip [file ao2c01393_si_003.zip › Structures/Non-aqueous/1,2-Dichlorethane/NA-36/0H/g16_input_0_LG.txt]

14
 
C                2.377970           -0.018007           -0.000002
C                0.876042            0.004366            0.000005
C                0.162004            1.204319           -0.000001
C               -1.226646            1.168443            0.000002
C               -1.865461           -0.065337           -0.000000
C               -1.074960           -1.209166           -0.000000
N                0.258720           -1.185168            0.000001
H                2.790942            0.990810           -0.000165
H                2.745026           -0.549870           -0.881105
H                2.745041           -0.549586            0.881265
H                0.694830            2.147751           -0.000011
H               -1.799857            2.088768            0.000002
H               -2.945157           -0.146717           -0.000005
H               -1.535556           -2.192693           -0.000010
