# Supplementary material for: How to Predict the pKa of Any Compound in Any Solvent
Source: ACS Omega. 2022 May 9;7(20):17369–83. doi: 10.1021/acsomega.2c01393 (PMC9134414; doi:10.1021/acsomega.2c01393)
Supplement: Supplementary file 3 — ao2c01393_si_003.zip [file ao2c01393_si_003.zip › Structures/Non-aqueous/1,2-Dichlorethane/NA-36/1H/g16_input_0_LG.txt]

15
 
C                2.383580            0.022136            0.000013
C                0.894186            0.080081           -0.000018
C                0.144059            1.246993           -0.000012
C               -1.242776            1.177496            0.000005
C               -1.887197           -0.058302            0.000011
C               -1.117217           -1.197828           -0.000002
N                0.222906           -1.089425           -0.000007
H                2.796474            1.028417            0.000182
H                2.738568           -0.510244           -0.885548
H                2.738508           -0.510506            0.885437
H                0.658321            2.198507           -0.000021
H               -1.826204            2.090432            0.000011
H               -2.964959           -0.139651            0.000011
H               -1.516309           -2.202655           -0.000000
H                0.767446           -1.951782           -0.000005
