# Supplementary material for: How to Predict the pKa of Any Compound in Any Solvent
Source: ACS Omega. 2022 May 9;7(20):17369–83. doi: 10.1021/acsomega.2c01393 (PMC9134414; doi:10.1021/acsomega.2c01393)
Supplement: Supplementary file 3 — ao2c01393_si_003.zip [file ao2c01393_si_003.zip › Structures/Non-aqueous/1,2-Dichlorethane/NA-37/0H/g16_input_0_LG.txt]

17
 
C                2.422076           -1.080376           -0.000012
C                1.162244           -0.261818            0.000025
C                1.194064            1.129818           -0.000014
C               -0.010035            1.827930           -0.000023
C               -1.198785            1.117831            0.000032
C               -1.149539           -0.280569            0.000051
N                0.007416           -0.947186            0.000041
H                3.308745           -0.445961           -0.000034
H                2.450193           -1.726166           -0.881107
H                2.450221           -1.726228            0.881028
H                2.143363            1.651579           -0.000044
H               -0.015733            2.912396           -0.000043
H               -2.157374            1.623833            0.000037
C               -2.419320           -1.086333           -0.000032
H               -2.190275           -2.151355            0.001111
H               -3.023276           -0.852504            0.880436
H               -3.022006           -0.854194           -0.881830
