# Supplementary material for: How to Predict the pKa of Any Compound in Any Solvent
Source: ACS Omega. 2022 May 9;7(20):17369–83. doi: 10.1021/acsomega.2c01393 (PMC9134414; doi:10.1021/acsomega.2c01393)
Supplement: Supplementary file 3 — ao2c01393_si_003.zip [file ao2c01393_si_003.zip › Structures/Non-aqueous/1,2-Dichlorethane/NA-37/1H/g16_input_0_LG.txt]

18
 
C                2.427983           -1.073704           -0.000037
C                1.206339           -0.219294            0.000041
C                1.204156            1.161234            0.000136
C               -0.010303            1.843784            0.000020
C               -1.209520            1.147756           -0.000150
C               -1.192992           -0.238978           -0.000124
N                0.007864           -0.849351           -0.000058
H                3.319215           -0.449686            0.000008
H                2.440608           -1.714100           -0.885199
H                2.440641           -1.714331            0.884953
H                2.147284            1.690237            0.000252
H               -0.016579            2.927533            0.000054
H               -2.162558            1.659974           -0.000267
C               -2.425595           -1.079091            0.000105
H                0.017943           -1.869204           -0.000112
H               -2.192575           -2.143790           -0.002352
H               -3.023282           -0.847481            0.883899
H               -3.026146           -0.843943           -0.880773
