# Supplementary material for: How to Predict the pKa of Any Compound in Any Solvent
Source: ACS Omega. 2022 May 9;7(20):17369–83. doi: 10.1021/acsomega.2c01393 (PMC9134414; doi:10.1021/acsomega.2c01393)
Supplement: Supplementary file 3 — ao2c01393_si_003.zip [file ao2c01393_si_003.zip › Structures/Non-aqueous/1,2-Dichlorethane/NA-38/0H/g16_input_0_LG.txt]

12
 
C               -0.110124            1.204844            0.000007
C               -1.498241            1.143869            0.000002
N               -2.184966            0.000012            0.000016
C               -1.498257           -1.143857           -0.000004
C               -0.110142           -1.204854           -0.000000
C                0.589023           -0.000011           -0.000004
C                2.027688           -0.000014           -0.000022
N                3.177112            0.000007            0.000019
H                0.408116            2.154726           -0.000045
H               -2.080433            2.059129           -0.000031
H               -2.080466           -2.059106           -0.000019
H                0.408078           -2.154747           -0.000014
