# Supplementary material for: How to Predict the pKa of Any Compound in Any Solvent
Source: ACS Omega. 2022 May 9;7(20):17369–83. doi: 10.1021/acsomega.2c01393 (PMC9134414; doi:10.1021/acsomega.2c01393)
Supplement: Supplementary file 3 — ao2c01393_si_003.zip [file ao2c01393_si_003.zip › Structures/Non-aqueous/1,2-Dichlorethane/NA-38/1H/g16_input_0_LG.txt]

13
 
C               -0.058199            1.213666            0.000022
C               -1.436596            1.182302            0.000062
N               -2.067882            0.000016           -0.000089
C               -1.436612           -1.182292           -0.000066
C               -0.058218           -1.213682            0.000113
C                0.628910           -0.000016            0.000065
C                2.067470           -0.000002            0.000089
N                3.215272            0.000002           -0.000161
H                0.464283            2.160060            0.000036
H               -2.056401            2.067936            0.000089
H               -2.056449           -2.067903           -0.000030
H                0.464215           -2.160104            0.000264
H               -3.087908            0.000021           -0.000322
