# Supplementary material for: How to Predict the pKa of Any Compound in Any Solvent
Source: ACS Omega. 2022 May 9;7(20):17369–83. doi: 10.1021/acsomega.2c01393 (PMC9134414; doi:10.1021/acsomega.2c01393)
Supplement: Supplementary file 3 — ao2c01393_si_003.zip [file ao2c01393_si_003.zip › Structures/Non-aqueous/1,2-Dichlorethane/NA-39/0H/g16_input_0_LG.txt]

17
 
C                2.404410            0.703372            0.000000
C                2.392304           -0.713874           -0.000000
C                1.207207           -1.401817           -0.000000
C               -0.027245           -0.701744            0.000001
C               -0.015202            0.718335            0.000000
C                1.227183            1.404158           -0.000000
C               -1.263911            1.388629           -0.000000
C               -2.416096            0.652570           -0.000001
C               -2.320099           -0.761147            0.000001
N               -1.187293           -1.421419           -0.000001
H                3.351779            1.229606            0.000000
H                3.331868           -1.254415            0.000000
H                1.179487           -2.485718           -0.000001
H                1.223122            2.489273           -0.000000
H               -1.285464            2.473772           -0.000001
H               -3.391558            1.122492           -0.000001
H               -3.229487           -1.355964           -0.000000
