# Supplementary material for: How to Predict the pKa of Any Compound in Any Solvent
Source: ACS Omega. 2022 May 9;7(20):17369–83. doi: 10.1021/acsomega.2c01393 (PMC9134414; doi:10.1021/acsomega.2c01393)
Supplement: Supplementary file 3 — ao2c01393_si_003.zip [file ao2c01393_si_003.zip › Structures/Non-aqueous/1,2-Dichlorethane/NA-39/1H/g16_input_0_LG.txt]

18
 
C               -2.432429            0.696745            0.000001
C               -2.404442           -0.719193           -0.000001
C               -1.217546           -1.406414           -0.000001
C               -0.017467           -0.670923           -0.000002
C               -0.019060            0.743249            0.000001
C               -1.267327            1.415421            0.000000
C                1.222211            1.418722           -0.000000
C                2.405098            0.717680           -0.000001
C                2.360591           -0.676788           -0.000000
N                1.195563           -1.307474            0.000003
H               -3.386546            1.208885            0.000002
H               -3.337766           -1.269286           -0.000002
H               -1.182968           -2.490202           -0.000003
H               -1.272143            2.499480            0.000001
H                1.225856            2.503723            0.000002
H                3.364696            1.214451           -0.000003
H                3.245734           -1.299196           -0.000002
H                1.196422           -2.326534            0.000006
