# Supplementary material for: How to Predict the pKa of Any Compound in Any Solvent
Source: ACS Omega. 2022 May 9;7(20):17369–83. doi: 10.1021/acsomega.2c01393 (PMC9134414; doi:10.1021/acsomega.2c01393)
Supplement: Supplementary file 3 — ao2c01393_si_003.zip [file ao2c01393_si_003.zip › Structures/Non-aqueous/1,2-Dichlorethane/NA-4/0H/g16_input_0_LG.txt]

16
 
C               -2.722612            0.124755            0.006976
C               -2.283980           -1.198225           -0.009775
C               -0.923050           -1.489744           -0.015931
C                0.035393           -0.474886           -0.003788
C               -0.411430            0.856607            0.008178
C               -1.781682            1.144132            0.016099
C                0.506677            2.015487           -0.006490
O                1.709883            1.963708           -0.100126
C                1.510132           -0.892589            0.024225
O                2.016609           -0.981498            1.160078
O                2.012341           -1.171206           -1.082422
H               -3.781603            0.353747            0.012421
H               -3.005802           -2.007882           -0.017102
H               -0.594875           -2.524273           -0.026708
H               -2.100216            2.182338            0.026200
H               -0.004857            2.994815            0.067987
