# Supplementary material for: How to Predict the pKa of Any Compound in Any Solvent
Source: ACS Omega. 2022 May 9;7(20):17369–83. doi: 10.1021/acsomega.2c01393 (PMC9134414; doi:10.1021/acsomega.2c01393)
Supplement: Supplementary file 3 — ao2c01393_si_003.zip [file ao2c01393_si_003.zip › Structures/Non-aqueous/1,2-Dichlorethane/NA-4/1H/g16_input_0_LG.txt]

17
 
C               -2.754801            0.125481           -0.056175
C               -2.327226           -1.195519            0.005149
C               -0.965516           -1.495200            0.045964
C               -0.028473           -0.470890            0.021817
C               -0.454193            0.864196           -0.022184
C               -1.816567            1.152705           -0.067095
C                0.500368            1.993382            0.073181
O                1.660705            1.868511            0.384697
C                1.422144           -0.851637            0.014566
O                1.971545           -1.433960            0.912028
O                2.012608           -0.551973           -1.144823
H               -3.812845            0.355561           -0.089279
H               -3.051513           -2.001542            0.017851
H               -0.633202           -2.526454            0.082857
H               -2.135772            2.189414           -0.095477
H                0.069448            2.988461           -0.133370
H                2.950602           -0.801163           -1.089139
