# Supplementary material for: How to Predict the pKa of Any Compound in Any Solvent
Source: ACS Omega. 2022 May 9;7(20):17369–83. doi: 10.1021/acsomega.2c01393 (PMC9134414; doi:10.1021/acsomega.2c01393)
Supplement: Supplementary file 3 — ao2c01393_si_003.zip [file ao2c01393_si_003.zip › Structures/Non-aqueous/1,2-Dichlorethane/NA-41/0-1H/g16_input_0_LG.txt]

34
 
C               -5.746714            3.217534            0.774727
C               -4.787790            2.109904            0.430525
C               -4.246264            1.288074            1.423858
C               -3.360762            0.266898            1.102926
C               -3.014440            0.067610           -0.228042
C               -3.535156            0.867746           -1.236364
C               -4.420887            1.885251           -0.898573
S               -1.910303           -1.271436           -0.646747
O               -2.448413           -2.506386           -0.060504
O               -1.777938           -1.271947           -2.107453
N               -0.572865           -0.762842            0.104234
S                0.619501           -1.788335            0.419070
O                0.618521           -2.251281            1.808706
O                0.783892           -2.833621           -0.597824
C                2.025547           -0.679712            0.263132
C                2.231583           -0.039445           -0.955184
C                3.336344            0.781886           -1.109200
C                4.197569            0.932020           -0.028341
C                4.003953            0.300862            1.189548
C                2.892305           -0.522204            1.334251
N                5.374526            1.808290           -0.185258
O                5.519702            2.380799           -1.245316
O                6.136605            1.911481            0.753551
H               -5.922882            3.267325            1.849771
H               -5.355685            4.183151            0.444158
H               -6.706881            3.065446            0.275005
H               -4.520947            1.451417            2.460440
H               -2.939767           -0.365028            1.877430
H               -3.249393            0.692421           -2.266434
H               -4.832807            2.516126           -1.679774
H                2.699745           -1.033639            2.268826
H                1.530736           -0.176128           -1.770906
H                3.528076            1.296619           -2.040744
H                4.700335            0.449586            2.003376
