# Supplementary material for: How to Predict the pKa of Any Compound in Any Solvent
Source: ACS Omega. 2022 May 9;7(20):17369–83. doi: 10.1021/acsomega.2c01393 (PMC9134414; doi:10.1021/acsomega.2c01393)
Supplement: Supplementary file 3 — ao2c01393_si_003.zip [file ao2c01393_si_003.zip › Structures/Non-aqueous/1,2-Dichlorethane/NA-41/0H/g16_input_0_LG.txt]

35
 
C                3.577861            2.539404           -0.665114
C                2.150343            2.247139           -0.298235
C                1.831084            1.591697            0.890663
C                0.510190            1.297397            1.217707
C               -0.490190            1.677471            0.335444
C               -0.210199            2.351569           -0.852872
C                1.111525            2.626650           -1.160873
S               -2.174133            1.291545            0.729176
O               -2.205843            0.512923            1.946693
O               -2.985211            2.477765            0.563433
N               -2.715419            0.261015           -0.501616
S               -2.400923           -1.394685           -0.607841
O               -3.056315           -2.059592            0.490360
O               -2.742472           -1.707644           -1.980159
C               -0.641790           -1.532327           -0.381583
C                0.186680           -1.058483           -1.395852
C                1.555997           -1.066243           -1.189308
C                2.031490           -1.570648            0.014111
C                1.217347           -2.075293            1.013092
C               -0.158847           -2.043158            0.814595
N                3.486027           -1.505452            0.266268
O                4.144959           -0.777753           -0.445243
O                3.933205           -2.167045            1.178128
H                4.261662            2.215975            0.119538
H                3.847068            2.023291           -1.590388
H                3.717914            3.610169           -0.833918
H                2.625220            1.294991            1.568319
H                0.263763            0.777783            2.135964
H               -1.007049            2.653361           -1.524593
H                1.347875            3.145634           -2.083842
H               -2.799528            0.707988           -1.416229
H               -0.226608           -0.674152           -2.321590
H                2.239099           -0.685461           -1.936629
H                1.641262           -2.454749            1.933077
H               -0.839557           -2.393808            1.580037
