# Supplementary material for: How to Predict the pKa of Any Compound in Any Solvent
Source: ACS Omega. 2022 May 9;7(20):17369–83. doi: 10.1021/acsomega.2c01393 (PMC9134414; doi:10.1021/acsomega.2c01393)
Supplement: Supplementary file 3 — ao2c01393_si_003.zip [file ao2c01393_si_003.zip › Structures/Non-aqueous/1,2-Dichlorethane/NA-41/1H/g16_input_0_LG.txt]

36
 
C               -5.425746            3.665544            0.069576
C               -4.639177            2.389403            0.053685
C               -4.305342            1.737940            1.246455
C               -3.590982            0.550979            1.236590
C               -3.219074            0.026715           -0.000919
C               -3.534683            0.642560           -1.214875
C               -4.246355            1.826872           -1.169622
S               -2.303331           -1.448877           -0.034581
O               -2.341754           -2.158483            1.208451
O               -2.335686           -2.093915           -1.312639
N               -0.549158           -0.694635           -0.012316
S                0.836184           -1.904451           -0.011016
O                0.702696           -2.571745            1.249674
O                0.701715           -2.567742           -1.273797
C                2.198927           -0.784778           -0.006978
C                2.651645           -0.296905           -1.229475
C                3.716245            0.591761           -1.218701
C                4.270638            0.935162            0.005305
C                3.827528            0.441412            1.222198
C                2.757693           -0.442009            1.219846
N                5.409940            1.887136            0.011616
O                5.724359            2.389139           -1.043834
O                5.951595            2.104958            1.071624
H               -5.508934            4.068535            1.078549
H               -4.960200            4.411941           -0.577443
H               -6.433767            3.484089           -0.314366
H               -4.613880            2.164402            2.193639
H               -3.339764            0.040333            2.158855
H               -3.240863            0.199896           -2.159578
H               -4.510315            2.325340           -2.095532
H               -0.459543           -0.085610           -0.841247
H                2.198849           -0.604296           -2.164826
H                4.110845            0.999580           -2.139123
H                4.305944            0.733873            2.146920
H                2.380489           -0.857844            2.146106
H               -0.471280           -0.100138            0.828162
