# Supplementary material for: How to Predict the pKa of Any Compound in Any Solvent
Source: ACS Omega. 2022 May 9;7(20):17369–83. doi: 10.1021/acsomega.2c01393 (PMC9134414; doi:10.1021/acsomega.2c01393)
Supplement: Supplementary file 3 — ao2c01393_si_003.zip [file ao2c01393_si_003.zip › Structures/Non-aqueous/1,2-Dichlorethane/NA-42/0H/g16_input_0_LG.txt]

31
 
F               -2.469262            2.298961            1.091119
C               -2.472023            1.524049            0.000000
F               -2.469262            2.298961           -1.091119
F               -3.671395            0.946425            0.000000
C               -1.215082            0.607393            0.000000
C               -0.007317            1.340705            0.000000
C               -0.062670            2.836562            0.000000
C                0.030593            3.525841           -1.203968
N                0.099418            4.083383           -2.223160
C                0.030593            3.525841            1.203968
N                0.099418            4.083383            2.223160
C                1.217323            0.649544            0.000000
C                1.245066           -0.762855            0.000000
C                0.030834           -1.485832            0.000000
C               -1.208236           -0.798933            0.000000
C               -2.599917           -1.484921            0.000000
F               -2.669580           -2.808914            0.000000
F               -3.268445           -1.109585            1.098456
F               -3.268445           -1.109585           -1.098456
C               -0.045674           -3.032805            0.000000
F               -0.692169           -3.444806            1.099061
F               -0.692169           -3.444806           -1.099061
F                1.086640           -3.721129            0.000000
C                2.564585           -1.572321            0.000000
F                2.631909           -2.335766            1.098800
F                3.695976           -0.882531            0.000000
F                2.631909           -2.335766           -1.098800
C                2.542372            1.448467            0.000000
F                3.257948            1.156230            1.098095
F                2.450115            2.770327            0.000000
F                3.257948            1.156230           -1.098095
