# Supplementary material for: How to Predict the pKa of Any Compound in Any Solvent
Source: ACS Omega. 2022 May 9;7(20):17369–83. doi: 10.1021/acsomega.2c01393 (PMC9134414; doi:10.1021/acsomega.2c01393)
Supplement: Supplementary file 3 — ao2c01393_si_003.zip [file ao2c01393_si_003.zip › Structures/Non-aqueous/1,2-Dichlorethane/NA-42/1H/g16_input_0_LG.txt]

32
 
F               -3.250001            1.045849            1.090326
C               -2.945378            0.318422            0.000000
F               -3.250001            1.045849           -1.090326
F               -3.797559           -0.683548            0.000000
C               -1.414882            0.037872            0.000000
C               -0.608819            1.196702            0.000000
C               -1.300254            2.591963            0.000000
C               -1.054854            3.345264           -1.237885
N               -0.935802            3.888666           -2.239761
C               -1.054854            3.345264            1.237885
N               -0.935802            3.888666            2.239761
C                0.792099            1.073755            0.000000
C                1.389837           -0.205049            0.000000
C                0.582526           -1.362119            0.000000
C               -0.825433           -1.241170            0.000000
C               -1.815589           -2.441887            0.000000
F               -1.336475           -3.673394            0.000000
F               -2.575000           -2.365897            1.098783
F               -2.575000           -2.365897           -1.098783
C                1.147652           -2.810925            0.000000
F                0.720550           -3.440749            1.100103
F                0.720550           -3.440749           -1.100103
F                2.459259           -2.979439            0.000000
C                2.929136           -0.413063            0.000000
F                3.285433           -1.084432            1.099566
F                3.689405            0.670279            0.000000
F                3.285433           -1.084432           -1.099566
C                1.706296            2.322273            0.000000
F                2.463686            2.349933            1.096719
F                1.064420            3.491747            0.000000
F                2.463686            2.349933           -1.096719
H               -2.379163            2.499392            0.000000
