# Supplementary material for: How to Predict the pKa of Any Compound in Any Solvent
Source: ACS Omega. 2022 May 9;7(20):17369–83. doi: 10.1021/acsomega.2c01393 (PMC9134414; doi:10.1021/acsomega.2c01393)
Supplement: Supplementary file 3 — ao2c01393_si_003.zip [file ao2c01393_si_003.zip › Structures/Non-aqueous/1,2-Dichlorethane/NA-43/0H/g16_input_0_LG.txt]

31
 
C               -0.052722            3.446475            0.166768
C               -0.034519            2.069966           -0.490429
C               -0.004431            0.946461            0.542288
N                0.009206           -0.393986           -0.063854
C                1.225728           -1.136003            0.261271
C                2.474591           -0.540085           -0.380644
C                3.722327           -1.347454           -0.032578
C               -1.194531           -1.158224            0.257330
C               -2.455594           -0.576545           -0.373680
C               -3.687013           -1.412105           -0.034011
H               -0.072364            4.244707           -0.578511
H                0.833344            3.594015            0.791377
H               -0.933143            3.563793            0.805605
H                0.839701            1.971633           -1.142083
H               -0.916223            1.940898           -1.126270
H                0.877449            1.073040            1.182410
H               -0.872839            1.045479            1.206019
H                1.103156           -2.159791           -0.105276
H                1.372604           -1.200858            1.355373
H                2.329644           -0.515235           -1.465318
H                2.606900            0.496252           -0.054246
H                4.612164           -0.926540           -0.505743
H                3.623990           -2.384146           -0.367232
H                3.892727           -1.360328            1.047706
H               -1.336695           -1.235871            1.351316
H               -1.056839           -2.176307           -0.119777
H               -2.606731            0.452250           -0.032021
H               -2.313982           -0.533565           -1.458244
H               -4.585970           -1.000838           -0.498334
H               -3.570588           -2.441769           -0.384127
H               -3.853755           -1.443829            1.046460
