# Supplementary material for: How to Predict the pKa of Any Compound in Any Solvent
Source: ACS Omega. 2022 May 9;7(20):17369–83. doi: 10.1021/acsomega.2c01393 (PMC9134414; doi:10.1021/acsomega.2c01393)
Supplement: Supplementary file 3 — ao2c01393_si_003.zip [file ao2c01393_si_003.zip › Structures/Non-aqueous/1,2-Dichlorethane/NA-43/1H/g16_input_0_LG.txt]

32
 
C               -0.029687            3.462653            0.160546
C               -0.034598            2.081012           -0.483351
C               -0.004364            0.992102            0.575584
N                0.008359           -0.387601           -0.049689
C                1.254579           -1.154201            0.290510
C                2.488223           -0.527512           -0.337747
C                3.720444           -1.380218           -0.048776
C               -1.230365           -1.175031            0.270309
C               -2.476959           -0.553275           -0.337457
C               -3.695954           -1.422619           -0.040680
H               -0.054050            4.242287           -0.602308
H                0.869204            3.608642            0.764733
H               -0.899869            3.595473            0.808187
H                0.836355            1.965642           -1.136975
H               -0.928316            1.954409           -1.102792
H                0.884750            1.075625            1.199720
H               -0.876869            1.046480            1.226124
H                1.110527           -2.168204           -0.084401
H                1.314708           -1.184863            1.380211
H                2.330132           -0.448987           -1.418395
H                2.641757            0.485504            0.042833
H                4.607800           -0.939507           -0.505506
H                3.600647           -2.390401           -0.447724
H                3.898093           -1.458414            1.026649
H               -1.288318           -1.232763            1.359198
H               -1.073567           -2.177692           -0.130510
H               -2.638344            0.452348            0.057939
H               -2.335204           -0.459769           -1.418926
H               -4.594202           -0.986519           -0.480199
H               -3.571677           -2.427612           -0.451079
H               -3.857656           -1.513041            1.036365
H                0.017681           -0.262900           -1.068947
