# Supplementary material for: How to Predict the pKa of Any Compound in Any Solvent
Source: ACS Omega. 2022 May 9;7(20):17369–83. doi: 10.1021/acsomega.2c01393 (PMC9134414; doi:10.1021/acsomega.2c01393)
Supplement: Supplementary file 3 — ao2c01393_si_003.zip [file ao2c01393_si_003.zip › Structures/Non-aqueous/1,2-Dichlorethane/NA-44/0H/g16_input_0_LG.txt]

14
 
N               -3.856077            0.000014           -0.068156
C               -2.467997            0.000012           -0.007119
C               -1.752167           -1.204667           -0.006530
C               -0.363560           -1.207544           -0.003434
C                0.323068           -0.000021           -0.002609
Br               2.231152            0.000008            0.003355
C               -0.363549            1.207494           -0.003539
C               -1.752163            1.204656           -0.006410
H               -4.302416           -0.839062            0.278104
H               -4.302488            0.839165            0.277842
H               -2.291572           -2.145825           -0.008572
H                0.174198           -2.147726           -0.000663
H                0.174242            2.147658           -0.000782
H               -2.291547            2.145827           -0.008413
