# Supplementary material for: How to Predict the pKa of Any Compound in Any Solvent
Source: ACS Omega. 2022 May 9;7(20):17369–83. doi: 10.1021/acsomega.2c01393 (PMC9134414; doi:10.1021/acsomega.2c01393)
Supplement: Supplementary file 3 — ao2c01393_si_003.zip [file ao2c01393_si_003.zip › Structures/Non-aqueous/1,2-Dichlorethane/NA-44/1H/g16_input_0_LG.txt]

15
 
N               -3.831645           -0.000008            0.010298
C               -2.362150            0.000001           -0.008743
C               -1.695171            1.213124           -0.006472
C               -0.305510            1.214250           -0.002476
C                0.370385            0.000014            0.000026
Br               2.269327           -0.000002            0.001920
C               -0.305510           -1.214243           -0.002478
C               -1.695153           -1.213129           -0.006466
H               -4.214958            0.827056           -0.461672
H               -4.214960           -0.827251           -0.461360
H               -2.245663            2.146970           -0.010173
H                0.235392            2.151443           -0.003761
H                0.235429           -2.151415           -0.003772
H               -2.245668           -2.146962           -0.010175
H               -4.195848            0.000175            0.971283
