# Supplementary material for: How to Predict the pKa of Any Compound in Any Solvent
Source: ACS Omega. 2022 May 9;7(20):17369–83. doi: 10.1021/acsomega.2c01393 (PMC9134414; doi:10.1021/acsomega.2c01393)
Supplement: Supplementary file 3 — ao2c01393_si_003.zip [file ao2c01393_si_003.zip › Structures/Non-aqueous/1,2-Dichlorethane/NA-45/0H/g16_input_0_LG.txt]

22
 
C                1.528061            1.345663           -0.326960
C                1.269951           -0.156811           -0.331583
C                2.416218           -0.901992            0.339789
N                0.023784           -0.486796            0.372490
C               -1.212032            0.011630           -0.257877
C               -1.743693            1.240538            0.478588
C               -2.263260           -1.093087           -0.261318
H                2.488888            1.559358           -0.802389
H                0.757435            1.892444           -0.874741
H                1.556783            1.721426            0.700493
H                1.207700           -0.484452           -1.383117
H                3.355201           -0.723101           -0.189164
H                2.231257           -1.980129            0.348870
H                2.530553           -0.564709            1.374080
H               -0.030049           -1.499607            0.432874
H               -1.000459            0.288558           -1.301282
H               -2.621378            1.648142           -0.031565
H               -2.033760            0.962187            1.496261
H               -0.990466            2.026902            0.546411
H               -3.207300           -0.731664           -0.675223
H               -2.449791           -1.433834            0.762455
H               -1.932578           -1.949594           -0.855220
