# Supplementary material for: How to Predict the pKa of Any Compound in Any Solvent
Source: ACS Omega. 2022 May 9;7(20):17369–83. doi: 10.1021/acsomega.2c01393 (PMC9134414; doi:10.1021/acsomega.2c01393)
Supplement: Supplementary file 3 — ao2c01393_si_003.zip [file ao2c01393_si_003.zip › Structures/Non-aqueous/1,2-Dichlorethane/NA-45/1H/g16_input_0_LG.txt]

23
 
C               -2.441787           -0.880928            0.351227
C               -1.315540           -0.157193           -0.366401
C               -1.514389            1.346899           -0.395100
N               -0.022479           -0.506752            0.335910
C                1.258087            0.034450           -0.278573
C                2.285778           -1.083483           -0.314346
C                1.740275            1.234668            0.519267
H               -3.378473           -0.703190           -0.178379
H               -2.264391           -1.958425            0.383338
H               -2.549456           -0.507530            1.373430
H               -1.193996           -0.546863           -1.378978
H               -2.476725            1.557302           -0.864371
H               -0.741210            1.857262           -0.971102
H               -1.534232            1.752586            0.620461
H               -0.087043           -0.198248            1.313667
H                0.989571            0.327418           -1.294345
H                3.201157           -0.714884           -0.779266
H                2.526382           -1.417548            0.698602
H                1.925151           -1.935095           -0.895789
H                2.630000            1.644606            0.038947
H                2.010729            0.929757            1.534204
H                0.988560            2.022935            0.574926
H                0.036795           -1.529305            0.376841
