# Supplementary material for: How to Predict the pKa of Any Compound in Any Solvent
Source: ACS Omega. 2022 May 9;7(20):17369–83. doi: 10.1021/acsomega.2c01393 (PMC9134414; doi:10.1021/acsomega.2c01393)
Supplement: Supplementary file 3 — ao2c01393_si_003.zip [file ao2c01393_si_003.zip › Structures/Non-aqueous/1,2-Dichlorethane/NA-46/0H/g16_input_0_LG.txt]

20
 
C                2.919678           -0.061436           -0.005066
C                1.417217           -0.035707            0.007190
C                0.666663           -1.208020            0.005528
C               -0.727090           -1.136683           -0.000329
C               -1.573433           -2.378789           -0.001397
N               -1.380433            0.030154           -0.003550
C               -0.671523            1.167477           -0.000277
C               -1.461136            2.446392           -0.001563
C                0.720916            1.172961            0.005942
H                3.299630           -1.063459            0.196847
H                3.294197            0.255821           -0.982407
H                3.325503            0.626469            0.739746
H                1.157659           -2.174875            0.010338
H               -0.959729           -3.279840           -0.001149
H               -2.220545           -2.392528            0.879061
H               -2.219036           -2.391891           -0.882942
H               -0.807354            3.318851           -0.002384
H               -2.106367            2.489685            0.879338
H               -2.106214            2.487761           -0.882627
H                1.257534            2.115757            0.010869
