# Supplementary material for: How to Predict the pKa of Any Compound in Any Solvent
Source: ACS Omega. 2022 May 9;7(20):17369–83. doi: 10.1021/acsomega.2c01393 (PMC9134414; doi:10.1021/acsomega.2c01393)
Supplement: Supplementary file 3 — ao2c01393_si_003.zip [file ao2c01393_si_003.zip › Structures/Non-aqueous/1,2-Dichlorethane/NA-46/1H/g16_input_0_LG.txt]

21
 
C                2.937287           -0.051802           -0.006484
C                1.441530           -0.031662            0.009402
C                0.706149           -1.218610            0.008042
C               -0.674842           -1.184865            0.000637
C               -1.553765           -2.389069           -0.002381
N               -1.277423            0.023140           -0.003372
C               -0.626294            1.208545            0.000555
C               -1.458574            2.446330           -0.002458
C                0.752428            1.185919            0.008331
H                3.323164           -1.044332            0.222274
H                3.292182            0.238616           -0.999863
H                3.337838            0.669332            0.708179
H                1.206582           -2.178277            0.013199
H               -0.949614           -3.293716            0.001504
H               -2.199243           -2.387057            0.879146
H               -2.190146           -2.388727           -0.890497
H               -0.819427            3.326820           -0.002141
H               -2.100842            2.470398            0.881137
H               -2.097158            2.468384           -0.888745
H                1.291809            2.124793            0.013451
H               -2.296699            0.043071           -0.007911
