# Supplementary material for: How to Predict the pKa of Any Compound in Any Solvent
Source: ACS Omega. 2022 May 9;7(20):17369–83. doi: 10.1021/acsomega.2c01393 (PMC9134414; doi:10.1021/acsomega.2c01393)
Supplement: Supplementary file 3 — ao2c01393_si_003.zip [file ao2c01393_si_003.zip › Structures/Non-aqueous/1,2-Dichlorethane/NA-47/0H/g16_input_0_LG.txt]

24
 
C                2.925715            0.806304           -0.454457
N                1.863239           -0.183553           -0.346769
C                2.180994           -1.137434            0.708014
C                0.588977            0.485765           -0.092531
C               -0.589019           -0.485822           -0.092562
N               -1.863247            0.183549           -0.346769
C               -2.925766           -0.806247           -0.454435
C               -2.180896            1.137424            0.708038
H                2.699565            1.507222           -1.260795
H                3.053707            1.380778            0.479277
H                3.870951            0.309403           -0.682704
H                1.450492           -1.947430            0.729395
H                3.163255           -1.574639            0.517723
H                2.201116           -0.658654            1.702932
H                0.427200            1.218978           -0.888433
H                0.635983            1.036380            0.863769
H               -0.427265           -1.218997           -0.888504
H               -0.636052           -1.036488            0.863704
H               -3.870979           -0.309284           -0.682639
H               -3.053774           -1.380740            0.479288
H               -2.699681           -1.507157           -1.260799
H               -3.163135            1.574698            0.517790
H               -1.450341            1.947374            0.729399
H               -2.201010            0.658642            1.702958
