# Supplementary material for: How to Predict the pKa of Any Compound in Any Solvent
Source: ACS Omega. 2022 May 9;7(20):17369–83. doi: 10.1021/acsomega.2c01393 (PMC9134414; doi:10.1021/acsomega.2c01393)
Supplement: Supplementary file 3 — ao2c01393_si_003.zip [file ao2c01393_si_003.zip › Structures/Non-aqueous/1,2-Dichlorethane/NA-47/1H/g16_input_0_LG.txt]

25
 
C               -2.949321           -0.820458           -0.443684
N               -1.890114            0.176842           -0.343288
C               -2.222143            1.154739            0.687843
C               -0.622368           -0.481870           -0.058393
C                0.527572            0.518215           -0.100388
N                1.848660           -0.158465           -0.304386
C                2.942431            0.847411           -0.413215
C                2.151036           -1.155884            0.760397
H               -2.711116           -1.536281           -1.233017
H               -3.088108           -1.372595            0.500512
H               -3.889718           -0.327051           -0.694858
H               -1.497333            1.970881            0.696857
H               -3.202782            1.582468            0.473762
H               -2.252301            0.698732            1.691805
H               -0.456690           -1.245285           -0.826113
H               -0.652699           -0.989616            0.919745
H                0.393253            1.203982           -0.937700
H                0.623592            1.090019            0.823328
H                3.872563            0.323702           -0.623022
H                3.008629            1.375219            0.537048
H                2.701246            1.538652           -1.218142
H                3.151184           -1.547105            0.586289
H                1.423245           -1.962444            0.718416
H                2.103696           -0.644061            1.720905
H                1.800262           -0.660776           -1.197455
