# Supplementary material for: How to Predict the pKa of Any Compound in Any Solvent
Source: ACS Omega. 2022 May 9;7(20):17369–83. doi: 10.1021/acsomega.2c01393 (PMC9134414; doi:10.1021/acsomega.2c01393)
Supplement: Supplementary file 3 — ao2c01393_si_003.zip [file ao2c01393_si_003.zip › Structures/Non-aqueous/1,2-Dichlorethane/NA-47/2H/g16_input_0_LG.txt]

26
 
C               -2.981079            0.860417            0.330530
N               -1.890158           -0.159557            0.310929
C               -2.159744           -1.193354           -0.731448
C               -0.566757            0.508985            0.130570
C                0.566775           -0.508964            0.130601
N                1.890205            0.159553            0.310926
C                2.981125           -0.860407            0.330505
C                2.159656            1.193332           -0.731477
H               -2.760210            1.591096            1.105512
H               -3.011336            1.333875           -0.649524
H               -3.918290            0.348954            0.538149
H               -1.461205           -2.019145           -0.617762
H               -3.178023           -1.549973           -0.595676
H               -2.047924           -0.720450           -1.706529
H               -0.450905            1.214732            0.956087
H               -0.626721            1.057306           -0.809949
H                0.450870           -1.214697            0.956121
H                0.626727           -1.057311           -0.809909
H                3.918410           -0.348872            0.537621
H                3.011067           -1.334235           -0.649378
H                2.760563           -1.590791            1.105855
H                3.177791            1.550307           -0.595571
H                1.460782            2.018873           -0.617949
H                2.048122            0.720291           -1.706523
H                1.888728            0.625265            1.225373
H               -1.888630           -0.625248            1.225385
