# Supplementary material for: How to Predict the pKa of Any Compound in Any Solvent
Source: ACS Omega. 2022 May 9;7(20):17369–83. doi: 10.1021/acsomega.2c01393 (PMC9134414; doi:10.1021/acsomega.2c01393)
Supplement: Supplementary file 3 — ao2c01393_si_003.zip [file ao2c01393_si_003.zip › Structures/Non-aqueous/1,2-Dichlorethane/NA-48/0H/g16_input_0_LG.txt]

27
 
C               -2.735127            1.336705            0.104417
N               -2.493181           -0.022319           -0.360707
C               -3.613681           -0.875239            0.010800
C               -1.253763           -0.570313            0.188434
C                0.000025            0.165892           -0.272413
C                1.253787           -0.570345            0.188453
N                2.493201           -0.022390           -0.360723
C                2.735019            1.336735            0.104168
C                3.613737           -0.875172            0.010991
H               -2.752616            1.397189            1.207058
H               -3.700169            1.681705           -0.272119
H               -1.968334            2.016778           -0.267627
H               -3.753211           -0.923651            1.104811
H               -3.447730           -1.889352           -0.358750
H               -4.534285           -0.491876           -0.434155
H               -1.189874           -1.614842           -0.132165
H               -1.294147           -0.572979            1.294321
H                0.000035            0.233348           -1.365573
H                0.000045            1.183633            0.123834
H                1.294181           -0.572948            1.294339
H                1.189874           -1.614891           -0.132089
H                2.752487            1.397414            1.206798
H                1.968160            2.016668           -0.268003
H                3.700032            1.681762           -0.272417
H                3.753220           -0.923380            1.105018
H                3.447869           -1.889363           -0.358384
H                4.534338           -0.491832           -0.433989
