# Supplementary material for: How to Predict the pKa of Any Compound in Any Solvent
Source: ACS Omega. 2022 May 9;7(20):17369–83. doi: 10.1021/acsomega.2c01393 (PMC9134414; doi:10.1021/acsomega.2c01393)
Supplement: Supplementary file 3 — ao2c01393_si_003.zip [file ao2c01393_si_003.zip › Structures/Non-aqueous/1,2-Dichlorethane/NA-48/1H/g16_input_0_LG.txt]

28
 
C               -2.787854            1.317312            0.251338
N               -2.513999            0.018209           -0.350963
C               -3.643364           -0.874837           -0.122574
C               -1.296142           -0.580809            0.185503
C               -0.031743            0.163804           -0.236985
C                1.192258           -0.578138            0.274369
N                2.471647           -0.057934           -0.314830
C                2.695107            1.386492           -0.027157
C                3.630773           -0.872932            0.143799
H                2.401102           -0.164083           -1.332027
H               -2.868185            1.251007            1.350059
H               -3.731551            1.703341           -0.138043
H               -2.006272            2.035922            0.002959
H               -3.820809           -1.052210            0.951785
H               -3.461138           -1.836707           -0.605971
H               -4.547845           -0.438824           -0.550816
H               -1.239497           -1.607170           -0.188149
H               -1.341882           -0.636924            1.288869
H               -0.001504            0.220418           -1.330743
H               -0.040324            1.181484            0.155500
H                1.300918           -0.493540            1.357575
H                1.149743           -1.634689            0.004956
H                2.655905            1.524006            1.052852
H                1.924697            1.975986           -0.516889
H                3.675354            1.662122           -0.410104
H                3.734895           -0.732936            1.218951
H                3.434993           -1.917867           -0.087383
H                4.523659           -0.526621           -0.372593
