# Supplementary material for: How to Predict the pKa of Any Compound in Any Solvent
Source: ACS Omega. 2022 May 9;7(20):17369–83. doi: 10.1021/acsomega.2c01393 (PMC9134414; doi:10.1021/acsomega.2c01393)
Supplement: Supplementary file 3 — ao2c01393_si_003.zip [file ao2c01393_si_003.zip › Structures/Non-aqueous/1,2-Dichlorethane/NA-48/2H/g16_input_0_LG.txt]

29
 
C               -2.770904            1.358602            0.267218
N               -2.496763            0.009782           -0.305201
C               -3.649708           -0.905941           -0.068375
C               -1.232123           -0.601246            0.218080
C                0.008431            0.167596           -0.212750
C                1.237846           -0.594528            0.263296
N                2.507817           -0.050676           -0.316875
C                2.725340            1.389318            0.000741
C                3.672198           -0.870186            0.126210
H               -2.394132            0.116618           -1.319838
H                2.440957           -0.136999           -1.336397
H               -2.817578            1.257871            1.350754
H               -3.725702            1.703896           -0.122802
H               -1.981014            2.046034           -0.022413
H               -3.747292           -1.051490            1.006811
H               -3.449967           -1.851656           -0.567698
H               -4.545890           -0.441161           -0.472841
H               -1.204761           -1.621580           -0.165313
H               -1.333968           -0.634328            1.304625
H                0.026373            0.253212           -1.305513
H                0.003748            1.170993            0.212963
H                1.349763           -0.543859            1.347737
H                1.192067           -1.640963           -0.041330
H                2.683122            1.505379            1.083007
H                1.956272            1.987469           -0.481122
H                3.706055            1.673578           -0.374186
H                3.776777           -0.749250            1.203455
H                3.480300           -1.911053           -0.125798
H                4.561018           -0.508140           -0.386089
