# Supplementary material for: How to Predict the pKa of Any Compound in Any Solvent
Source: ACS Omega. 2022 May 9;7(20):17369–83. doi: 10.1021/acsomega.2c01393 (PMC9134414; doi:10.1021/acsomega.2c01393)
Supplement: Supplementary file 3 — ao2c01393_si_003.zip [file ao2c01393_si_003.zip › Structures/Non-aqueous/1,2-Dichlorethane/NA-49/0H/g16_input_0_LG.txt]

30
 
C                3.460267           -1.328641            0.116385
N                3.128601            0.006853           -0.361601
C                4.201309            0.931042           -0.021126
C                1.867242            0.483678            0.203852
C                0.651755           -0.332699           -0.220535
C               -0.651755            0.332699            0.220534
C               -1.867242           -0.483678           -0.203852
N               -3.128601           -0.006853            0.361601
C               -3.460266            1.328641           -0.116386
C               -4.201309           -0.931042            0.021127
H                3.506113           -1.370922            1.219058
H                4.434867           -1.623628           -0.277874
H                2.724964           -2.057006           -0.227055
H                4.356613            1.002618            1.069462
H                5.135799            0.598504           -0.477995
H                3.967302            1.928186           -0.400150
H                1.926336            0.504781            1.308712
H                1.730786            1.517630           -0.128759
H                0.699556           -1.338559            0.207380
H                0.663149           -0.444103           -1.310831
H               -0.663148            0.444104            1.310830
H               -0.699556            1.338559           -0.207381
H               -1.926337           -0.504781           -1.308712
H               -1.730786           -1.517630            0.128759
H               -3.506114            1.370921           -1.219059
H               -2.724963            2.057006            0.227053
H               -4.434866            1.623629            0.277874
H               -4.356613           -1.002619           -1.069460
H               -5.135799           -0.598503            0.477996
H               -3.967302           -1.928185            0.400153
