# Supplementary material for: How to Predict the pKa of Any Compound in Any Solvent
Source: ACS Omega. 2022 May 9;7(20):17369–83. doi: 10.1021/acsomega.2c01393 (PMC9134414; doi:10.1021/acsomega.2c01393)
Supplement: Supplementary file 3 — ao2c01393_si_003.zip [file ao2c01393_si_003.zip › Structures/Non-aqueous/1,2-Dichlorethane/NA-49/1H/g16_input_0_LG.txt]

31
 
C               -3.450869           -1.366454           -0.100829
N               -3.093981            0.018044            0.317157
C               -4.194592            0.967742           -0.006262
C               -1.796254            0.488840           -0.275905
C               -0.606372           -0.351872            0.154019
C                0.699011            0.329322           -0.258068
C                1.906705           -0.491020            0.181585
N                3.173313            0.004036           -0.350408
C                3.491327            1.329458            0.164660
C                4.244721           -0.924460           -0.015195
H               -2.977883            0.014649            1.335861
H               -3.489257           -1.386761           -1.189568
H               -4.425184           -1.609491            0.318591
H               -2.702195           -2.061827            0.269507
H               -4.335749            0.964207           -1.086145
H               -5.099963            0.633465            0.496113
H               -3.910013            1.959714            0.338709
H               -1.935984            0.478197           -1.358701
H               -1.676425            1.521758            0.054194
H               -0.656304           -1.345600           -0.297773
H               -0.627704           -0.480689            1.242664
H                0.727686            0.452071           -1.345987
H                0.732360            1.328950            0.184306
H                1.939847           -0.528476            1.287016
H                1.781797           -1.519376           -0.171421
H                3.516756            1.346003            1.268532
H                2.760553            2.063583           -0.176502
H                4.471766            1.636128           -0.204670
H                4.382151           -1.022321            1.075485
H                5.184461           -0.575633           -0.447940
H                4.021893           -1.912450           -0.423545
