# Supplementary material for: How to Predict the pKa of Any Compound in Any Solvent
Source: ACS Omega. 2022 May 9;7(20):17369–83. doi: 10.1021/acsomega.2c01393 (PMC9134414; doi:10.1021/acsomega.2c01393)
Supplement: Supplementary file 3 — ao2c01393_si_003.zip [file ao2c01393_si_003.zip › Structures/Non-aqueous/1,2-Dichlorethane/NA-49/2H/g16_input_0_LG.txt]

32
 
C               -3.412552            0.762610           -1.243097
N               -2.800839            1.456321           -0.074569
C               -3.276774            2.866026            0.010117
C               -1.301338            1.408134           -0.089390
C               -0.757716           -0.010392           -0.104173
C                0.757716            0.010392            0.104173
C                1.301338           -1.408134            0.089390
N                2.800839           -1.456321            0.074569
C                3.412552           -0.762610            1.243097
C                3.276774           -2.866026           -0.010117
H               -3.116509            0.972733            0.772689
H                3.116509           -0.972733           -0.772689
H               -2.978294            1.183032           -2.149267
H               -4.485505            0.939555           -1.218246
H               -3.209637           -0.302988           -1.177496
H               -2.973695            3.379126           -0.901545
H               -4.360848            2.859521            0.099369
H               -2.824057            3.336242            0.880245
H               -0.989172            1.970028           -0.972458
H               -0.974093            1.941930            0.804203
H               -0.984986           -0.497908           -1.054709
H               -1.231642           -0.592891            0.693940
H                1.231642            0.592891           -0.693940
H                0.984986            0.497908            1.054709
H                0.989172           -1.970028            0.972458
H                0.974093           -1.941930           -0.804203
H                2.978294           -1.183032            2.149267
H                3.209637            0.302988            1.177496
H                4.485505           -0.939555            1.218246
H                2.973695           -3.379126            0.901545
H                4.360848           -2.859521           -0.099369
H                2.824057           -3.336242           -0.880245
