# Supplementary material for: How to Predict the pKa of Any Compound in Any Solvent
Source: ACS Omega. 2022 May 9;7(20):17369–83. doi: 10.1021/acsomega.2c01393 (PMC9134414; doi:10.1021/acsomega.2c01393)
Supplement: Supplementary file 3 — ao2c01393_si_003.zip [file ao2c01393_si_003.zip › Structures/Non-aqueous/1,2-Dichlorethane/NA-5/0H/g16_input_0_LG.txt]

20
 
C               -2.035671            2.528709           -0.022555
C               -1.288885            1.218672           -0.007661
C               -1.971603            0.000000            0.000043
C               -1.288883           -1.218672            0.007716
C                0.106766           -1.201647            0.004206
C                0.814196            0.000001            0.000002
C                0.106766            1.201649           -0.004178
C                2.354013            0.000002           -0.000003
O                2.906734            1.119381            0.073972
O                2.906731           -1.119381           -0.073988
C               -2.035666           -2.528712            0.022494
H               -3.114956            2.369852            0.009177
H               -1.802162            3.099601           -0.925383
H               -1.755871            3.147350            0.834175
H               -3.058467           -0.000001            0.000080
H                0.665259           -2.131958            0.006423
H                0.665255            2.131962           -0.006377
H               -1.757070           -3.146580           -0.835193
H               -3.114992           -2.369814           -0.007627
H               -1.800906           -3.100427            0.924470
