# Supplementary material for: How to Predict the pKa of Any Compound in Any Solvent
Source: ACS Omega. 2022 May 9;7(20):17369–83. doi: 10.1021/acsomega.2c01393 (PMC9134414; doi:10.1021/acsomega.2c01393)
Supplement: Supplementary file 3 — ao2c01393_si_003.zip [file ao2c01393_si_003.zip › Structures/Non-aqueous/1,2-Dichlorethane/NA-5/1H/g16_input_0_LG.txt]

21
 
C                2.178608           -2.463614            0.000309
C                1.376040           -1.189214           -0.000200
C                2.001609            0.060341           -0.000207
C                1.277023            1.253988           -0.000139
C               -0.115761            1.187141           -0.000089
C               -0.756384           -0.051475           -0.000092
C               -0.016080           -1.232795           -0.000221
C               -2.240710           -0.157707           -0.000012
O               -2.853532           -1.197352           -0.000125
O               -2.855615            1.033928            0.000280
C                1.971711            2.590345            0.000095
H                3.249102           -2.254575           -0.005576
H                1.942040           -3.070483           -0.877230
H                1.950733           -3.064058            0.884597
H                3.087134            0.104000           -0.000351
H               -0.699914            2.100267           -0.000107
H               -0.535307           -2.185216           -0.000341
H               -3.813894            0.878727            0.000388
H                3.055836            2.471152           -0.002902
H                1.692896            3.171321            0.882818
H                1.688218            3.174203           -0.879200
