# Supplementary material for: How to Predict the pKa of Any Compound in Any Solvent
Source: ACS Omega. 2022 May 9;7(20):17369–83. doi: 10.1021/acsomega.2c01393 (PMC9134414; doi:10.1021/acsomega.2c01393)
Supplement: Supplementary file 3 — ao2c01393_si_003.zip [file ao2c01393_si_003.zip › Structures/Non-aqueous/1,2-Dichlorethane/NA-50/0H/g16_input_0_LG.txt]

12
 
C                0.809850           -1.208181            0.000213
C                1.502393           -0.002578            0.000203
C                0.813957            1.205239            0.000230
C               -0.568711            1.189248            0.000180
C               -1.389863            0.002308            0.000124
C               -0.572689           -1.187613            0.000156
Br              -1.499377           -2.855531            0.000055
O               -2.639628            0.004442           -0.000824
Br              -1.488987            2.860636            0.000052
Br               3.412842           -0.005719           -0.000118
H                1.341852           -2.151333            0.000144
H                1.348831            2.146781            0.000184
