# Supplementary material for: How to Predict the pKa of Any Compound in Any Solvent
Source: ACS Omega. 2022 May 9;7(20):17369–83. doi: 10.1021/acsomega.2c01393 (PMC9134414; doi:10.1021/acsomega.2c01393)
Supplement: Supplementary file 3 — ao2c01393_si_003.zip [file ao2c01393_si_003.zip › Structures/Non-aqueous/1,2-Dichlorethane/NA-50/1H/g16_input_0_LG.txt]

13
 
C               -0.819924           -1.229000            0.000069
C               -1.526805           -0.036810            0.000034
C               -0.876291            1.189697            0.000009
C                0.509608            1.211078            0.000053
C                1.267629            0.034774            0.000040
C                0.566474           -1.174905            0.000020
Br               1.558962           -2.795217           -0.000014
O                2.605275            0.131589           -0.000182
Br               1.414032            2.871911           -0.000000
Br              -3.424832           -0.082715           -0.000014
H               -1.330840           -2.182586            0.000071
H               -1.434700            2.116532           -0.000026
H                3.013531           -0.744932            0.001026
