# Supplementary material for: How to Predict the pKa of Any Compound in Any Solvent
Source: ACS Omega. 2022 May 9;7(20):17369–83. doi: 10.1021/acsomega.2c01393 (PMC9134414; doi:10.1021/acsomega.2c01393)
Supplement: Supplementary file 3 — ao2c01393_si_003.zip [file ao2c01393_si_003.zip › Structures/Non-aqueous/1,2-Dichlorethane/NA-51/0H/g16_input_0_LG.txt]

26
 
O                1.628606           -2.383707           -0.024535
N                2.446096           -1.498224            0.204021
O                3.571947           -1.737529            0.598625
C                2.059426           -0.118331           -0.006809
C                3.101450            0.817569           -0.030169
C                2.837095            2.152533           -0.226481
C                1.506080            2.553561           -0.407286
C                0.473624            1.643135           -0.379210
C                0.701905            0.261856           -0.171299
N               -0.337620           -0.624447           -0.149933
C               -1.711177           -0.316928           -0.038078
C               -2.618430           -1.053200           -0.802752
C               -3.984051           -0.826597           -0.672699
C               -4.455430            0.142502            0.208427
C               -3.548631            0.871151            0.974830
C               -2.182576            0.638954            0.865121
H                4.114214            0.461083            0.099939
H                3.644098            2.872754           -0.254934
H                1.276733            3.597502           -0.588432
H               -0.539742            1.980532           -0.547936
H               -0.102155           -1.600223           -0.265106
H               -2.244287           -1.799302           -1.495448
H               -4.679551           -1.405301           -1.269641
H               -5.519418            0.324227            0.302940
H               -3.905586            1.615584            1.677289
H               -1.483770            1.184491            1.488418
