# Supplementary material for: How to Predict the pKa of Any Compound in Any Solvent
Source: ACS Omega. 2022 May 9;7(20):17369–83. doi: 10.1021/acsomega.2c01393 (PMC9134414; doi:10.1021/acsomega.2c01393)
Supplement: Supplementary file 3 — ao2c01393_si_003.zip [file ao2c01393_si_003.zip › Structures/Non-aqueous/1,2-Dichlorethane/NA-51/1H/g16_input_0_LG.txt]

27
 
O               -1.176195           -2.118693            1.134126
N               -1.822951           -1.649606            0.207033
O               -2.491773           -2.309805           -0.544471
C               -1.793229           -0.191559            0.010843
C               -2.818680            0.366685           -0.739450
C               -2.861420            1.741748           -0.920693
C               -1.880737            2.549356           -0.357858
C               -0.846261            1.986093            0.382179
C               -0.800961            0.617049            0.570258
N                0.349555            0.081719            1.314579
C                1.593149           -0.018163            0.511835
C                2.606127            0.889149            0.765567
C                3.772065            0.807685            0.010271
C                3.898468           -0.169102           -0.971513
C                2.862307           -1.070418           -1.204992
C                1.690270           -1.001347           -0.460406
H               -3.578609           -0.279141           -1.159301
H               -3.665919            2.178132           -1.498566
H               -1.912870            3.623009           -0.494046
H               -0.067187            2.607743            0.811036
H                0.107275           -0.843217            1.701356
H                2.490407            1.639229            1.540329
H                4.577767            1.507097            0.196134
H                4.808157           -0.230574           -1.556488
H                2.963840           -1.833371           -1.966922
H                0.883823           -1.703535           -0.640419
H                0.524251            0.694766            2.122111
