# Supplementary material for: How to Predict the pKa of Any Compound in Any Solvent
Source: ACS Omega. 2022 May 9;7(20):17369–83. doi: 10.1021/acsomega.2c01393 (PMC9134414; doi:10.1021/acsomega.2c01393)
Supplement: Supplementary file 3 — ao2c01393_si_003.zip [file ao2c01393_si_003.zip › Structures/Non-aqueous/1,2-Dichlorethane/NA-52/0H/g16_input_0_LG.txt]

15
 
C                2.116782            0.706484           -0.000002
C                2.105609           -0.708229            0.000001
C                0.912687           -1.411301            0.000003
C               -0.302797           -0.700398            0.000001
C               -0.295232            0.738176           -0.000001
C                0.934378            1.427370           -0.000001
C               -1.669151            1.113497            0.000002
C               -2.370773           -0.091774            0.000000
N               -1.576297           -1.192857           -0.000005
H                3.067269            1.229850           -0.000003
H                3.047705           -1.246516            0.000001
H                0.906474           -2.497727            0.000002
H                0.958282            2.513632           -0.000002
H               -2.084373            2.111888            0.000007
H               -3.450295           -0.204077            0.000001
