# Supplementary material for: How to Predict the pKa of Any Compound in Any Solvent
Source: ACS Omega. 2022 May 9;7(20):17369–83. doi: 10.1021/acsomega.2c01393 (PMC9134414; doi:10.1021/acsomega.2c01393)
Supplement: Supplementary file 3 — ao2c01393_si_003.zip [file ao2c01393_si_003.zip › Structures/Non-aqueous/1,2-Dichlorethane/NA-52/1H/g16_input_0_LG.txt]

16
 
C                2.154029            0.689575           -0.000003
C                2.127375           -0.720698            0.000002
C                0.931272           -1.416607            0.000006
C               -0.250060           -0.667407            0.000004
C               -0.248016            0.749884           -0.000001
C                0.983514            1.426863           -0.000005
C               -1.623613            1.166640            0.000009
C               -2.380587            0.027586           -0.000000
N               -1.561188           -1.075209           -0.000011
H                3.110182            1.200255           -0.000006
H                3.061740           -1.270222            0.000001
H                0.907124           -2.500559            0.000005
H                1.013202            2.511169           -0.000007
H               -1.998194            2.178661            0.000014
H               -3.453128           -0.093314           -0.000004
H               -1.876098           -2.034554            0.000001
